# Supplementary material for: An Integrated 12C/13C Exchange Platform for Accessing Isotopically-Labeled Ketones via Dual Catalytic C–C Bond-Functionalization
Source: ACS Catal. 2025 Dec 24;16(2):960–5. doi: 10.1021/acscatal.5c06571 (PMC12817308; doi:10.1021/acscatal.5c06571)
Supplement: Supplementary file 2 [file cs5c06571_si_002.cif]

data_mo_dko1396_0m_5
_audit_creation_date               2025-08-07
_audit_creation_method
;
Olex2 1.5-ac6-018
(compiled 2024.02.14 svn.r2f8d729c for Rigaku Oxford Diffraction, GUI svn.r6920)
;
_shelx_SHELXL_version_number       '2018/3'
_audit_contact_author_address      ?
_audit_contact_author_email        ?
_audit_contact_author_name         ''
_audit_contact_author_phone        ?
_publ_contact_author_id_orcid      ?
_publ_section_references
;
Dolomanov, O.V., Bourhis, L.J., Gildea, R.J, Howard, J.A.K. & Puschmann, H.
 (2009), J. Appl. Cryst. 42, 339-341.

Sheldrick, G.M. (2008). Acta Cryst. A64, 112-122.

Sheldrick, G.M. (2015). Acta Cryst. A71, 3-8.
;
_chemical_name_common              ?
_chemical_name_systematic          ?
_chemical_formula_moiety           'C35 H49 Cl N2 Ni O'
_chemical_formula_sum              'C35 H49 Cl N2 Ni O'
_chemical_formula_weight           607.92
_chemical_melting_point            ?
loop_
  _atom_type_symbol
  _atom_type_description
  _atom_type_scat_dispersion_real
  _atom_type_scat_dispersion_imag
  _atom_type_scat_source
 'C' 'C' 0.0033 0.0016 'International Tables Vol C Tables 4.2.6.8 and 6.1.1.4'
 'H' 'H' 0.0000 0.0000 'International Tables Vol C Tables 4.2.6.8 and 6.1.1.4'
 'Cl' 'Cl' 0.1484 0.1585 'International Tables Vol C Tables 4.2.6.8 and 6.1.1.4'
 'N' 'N' 0.0061 0.0033 'International Tables Vol C Tables 4.2.6.8 and 6.1.1.4'
 'Ni' 'Ni' 0.3393 1.1124 'International Tables Vol C Tables 4.2.6.8 and 6.1.1.4'
 'O' 'O' 0.0106 0.0060 'International Tables Vol C Tables 4.2.6.8 and 6.1.1.4'

_shelx_space_group_comment
;
The symmetry employed for this shelxl refinement is uniquely defined
by the following loop, which should always be used as a source of
symmetry information in preference to the above space-group names.
They are only intended as comments.
;
_space_group_crystal_system        'triclinic'
_space_group_IT_number             2
_space_group_name_H-M_alt          'P -1'
_space_group_name_Hall             '-P 1'
loop_
  _space_group_symop_operation_xyz
 'x, y, z'
 '-x, -y, -z'

_cell_length_a                     7.2452(18)
_cell_length_b                     11.945(3)
_cell_length_c                     19.588(5)
_cell_angle_alpha                  81.348(3)
_cell_angle_beta                   84.948(3)
_cell_angle_gamma                  73.127(3)
_cell_volume                       1602.0(7)
_cell_formula_units_Z              2
_cell_measurement_reflns_used      4246
_cell_measurement_temperature      100(2)
_cell_measurement_theta_max        25.55
_cell_measurement_theta_min        2.94
_shelx_estimated_absorpt_T_max     0.965
_shelx_estimated_absorpt_T_min     0.813
_exptl_absorpt_coefficient_mu      0.718
_exptl_absorpt_correction_T_max    ?
_exptl_absorpt_correction_T_min    ?
_exptl_absorpt_correction_type     none
_exptl_absorpt_process_details
;
 TWINABS-2012/1 (Bruker,2012) was used for absorption correction.
 
For component 1:
 wR2(int) was 0.1086 before and 0.0632 after correction.
 
For component 2:
 wR2(int) was 0.1104 before and 0.0706 after correction.
 The Ratio of minimum to maximum transmission is 0.59.

Final HKLF 4 output contains 20151 reflections, Rint = 0.1134
 (10298 with I > 3sig(I), Rint = 0.1035)
;
_exptl_absorpt_special_details     ?
_exptl_crystal_colour              red
_exptl_crystal_colour_primary      red
_exptl_crystal_density_diffrn      1.260
_exptl_crystal_density_meas        ?
_exptl_crystal_density_method      ?
_exptl_crystal_description         needle
_exptl_crystal_F_000               652
_exptl_crystal_size_max            0.3
_exptl_crystal_size_mid            0.1
_exptl_crystal_size_min            0.05
_exptl_transmission_factor_max     ?
_exptl_transmission_factor_min     ?
_diffrn_reflns_av_R_equivalents    ?
_diffrn_reflns_av_unetI/netI       0.0948
_diffrn_reflns_Laue_measured_fraction_full  0.963
_diffrn_reflns_Laue_measured_fraction_max  0.949
_diffrn_reflns_limit_h_max         8
_diffrn_reflns_limit_h_min         -8
_diffrn_reflns_limit_k_max         14
_diffrn_reflns_limit_k_min         -14
_diffrn_reflns_limit_l_max         24
_diffrn_reflns_limit_l_min         0
_diffrn_reflns_number              5902
_diffrn_reflns_point_group_measured_fraction_full  0.963
_diffrn_reflns_point_group_measured_fraction_max  0.949
_diffrn_reflns_theta_full          25.242
_diffrn_reflns_theta_max           25.895
_diffrn_reflns_theta_min           1.797
_diffrn_ambient_temperature        99.96
_diffrn_detector_area_resol_mean   ?
_diffrn_measured_fraction_theta_full  0.963
_diffrn_measured_fraction_theta_max  0.949
_diffrn_measurement_device_type    'Bruker APEX-II CCD'
_diffrn_measurement_method         '\f and \w scans'
_diffrn_radiation_type             MoK\a
_diffrn_radiation_wavelength       0.71073
_diffrn_source                     ?
_diffrn_source_current             0.61
_diffrn_source_power               0.0305
_diffrn_source_voltage             50.0
_diffrn_standards_number           0
_reflns_Friedel_coverage           0.000
_reflns_Friedel_fraction_full      .
_reflns_Friedel_fraction_max       .
_reflns_number_gt                  4347
_reflns_number_total               5902
_reflns_special_details
;
 _reflns_Friedel_fraction is defined as the number of unique
 Friedel pairs measured divided by the number that would be
 possible theoretically, ignoring centric projections and
 systematic absences. Completness statistics refer to single and
 composite reflections containing twin component 1 only.
;
_reflns_threshold_expression       'I > 2\s(I)'
_computing_cell_refinement         'SAINT V8.40A (Bruker, 2019)'
_computing_data_collection         ?
_computing_data_reduction          'SAINT V8.40A (Bruker, 2019)'
_computing_molecular_graphics      'Olex2 1.5-ac6-018 (Dolomanov et al., 2009)'
_computing_publication_material    'Olex2 1.5-ac6-018 (Dolomanov et al., 2009)'
_computing_structure_refinement    'XL  (Sheldrick, 2008)'
_computing_structure_solution      'SHELXT  (Sheldrick, 2015)'
_refine_diff_density_max           1.879
_refine_diff_density_min           -0.744
_refine_diff_density_rms           0.152
_refine_ls_extinction_coef         .
_refine_ls_extinction_method       none
_refine_ls_goodness_of_fit_ref     1.069
_refine_ls_hydrogen_treatment      constr
_refine_ls_matrix_type             full
_refine_ls_number_parameters       364
_refine_ls_number_reflns           5902
_refine_ls_number_restraints       0
_refine_ls_R_factor_all            0.1049
_refine_ls_R_factor_gt             0.0784
_refine_ls_restrained_S_all        1.069
_refine_ls_shift/su_max            0.000
_refine_ls_shift/su_mean           0.000
_refine_ls_structure_factor_coef   Fsqd
_refine_ls_weighting_details      
 'w=1/[\s^2^(Fo^2^)+(0.1272P)^2^+0.1067P] where P=(Fo^2^+2Fc^2^)/3'
_refine_ls_weighting_scheme        calc
_refine_ls_wR_factor_gt            0.1963
_refine_ls_wR_factor_ref           0.2161
_refine_special_details
;
 Refined as a 2-component twin.
;
_olex2_refinement_description
;
1. Twinned data refinement
 Scales: 0.546(3)
 0.454(3)
2. Fixed Uiso
 At 1.2 times of:
  All C(H) groups, All C(H,H) groups
 At 1.5 times of:
  All C(H,H,H) groups
3.a Secondary CH2 refined with riding coordinates:
 C18(H18A,H18B), C19(H19A,H19B), C20(H20A,H20B), C21(H21A,H21B), C22(H22A,
 H22B), C23(H23A,H23B), C24(H24A,H24B), C25(H25A,H25B), C27(H27A,H27B),
 C28(H28A,H28B), C29(H29A,H29B), C30(H30A,H30B), C31(H31A,H31B), C32(H32A,H32B),
  C33(H33A,H33B), C34(H34A,H34B)
3.b Aromatic/amide H refined with riding coordinates:
 C3(H3), C4(H4), C5(H5), C6(H6), C7(H7), C8(H8), C9(H9), C11(H11), C14(H14),
 C16(H16), C17(H17)
3.c Idealised Me refined as rotating group:
 C26(H26A,H26B,H26C), C35(H35A,H35B,H35C)
;
_atom_sites_solution_hydrogens     geom
_atom_sites_solution_primary       dual
_atom_sites_solution_secondary     ?
loop_
  _atom_site_label
  _atom_site_type_symbol
  _atom_site_fract_x
  _atom_site_fract_y
  _atom_site_fract_z
  _atom_site_U_iso_or_equiv
  _atom_site_adp_type
  _atom_site_occupancy
  _atom_site_site_symmetry_order
  _atom_site_calc_flag
  _atom_site_refinement_flags_posn
  _atom_site_refinement_flags_adp
  _atom_site_refinement_flags_occupancy
  _atom_site_disorder_assembly
  _atom_site_disorder_group
 Ni1 Ni 0.27724(9) 0.67964(5) 0.40564(3) 0.0232(2) Uani 1 1 d . . . . .
 Cl1 Cl 0.21407(18) 0.86784(10) 0.37033(6) 0.0284(3) Uani 1 1 d . . . . .
 O1 O 0.5760(5) 0.6426(3) 0.31015(19) 0.0324(9) Uani 1 1 d . . . . .
 N1 N 0.1626(6) 0.6972(3) 0.5011(2) 0.0228(9) Uani 1 1 d . . . . .
 N2 N 0.3149(6) 0.5149(3) 0.4373(2) 0.0220(9) Uani 1 1 d . . . . .
 C1 C 0.4011(8) 0.6549(4) 0.3192(3) 0.0272(11) Uani 1 1 d . . . . .
 C2 C 0.2871(7) 0.6403(4) 0.2619(3) 0.0266(11) Uani 1 1 d . . . . .
 C3 C 0.3865(8) 0.5934(4) 0.2036(3) 0.0314(12) Uani 1 1 d . . . . .
 H3 H 0.523505 0.572798 0.199638 0.038 Uiso 1 1 calc R U . . .
 C4 C 0.2815(8) 0.5771(5) 0.1509(3) 0.0342(13) Uani 1 1 d . . . . .
 H4 H 0.347949 0.544258 0.111373 0.041 Uiso 1 1 calc R U . . .
 C5 C 0.0809(8) 0.6086(4) 0.1562(3) 0.0321(13) Uani 1 1 d . . . . .
 H5 H 0.011078 0.598203 0.119926 0.039 Uiso 1 1 calc R U . . .
 C6 C -0.0175(8) 0.6549(5) 0.2139(3) 0.0314(12) Uani 1 1 d . . . . .
 H6 H -0.154511 0.675737 0.217564 0.038 Uiso 1 1 calc R U . . .
 C7 C 0.0863(8) 0.6711(4) 0.2672(3) 0.0285(12) Uani 1 1 d . . . . .
 H7 H 0.019217 0.703161 0.306878 0.034 Uiso 1 1 calc R U . . .
 C8 C 0.0867(7) 0.7966(4) 0.5301(3) 0.0249(11) Uani 1 1 d . . . . .
 H8 H 0.084581 0.869985 0.503092 0.030 Uiso 1 1 calc R U . . .
 C9 C 0.0119(8) 0.7970(4) 0.5970(3) 0.0279(11) Uani 1 1 d . . . . .
 H9 H -0.039542 0.869810 0.615157 0.033 Uiso 1 1 calc R U . . .
 C10 C 0.0110(7) 0.6914(4) 0.6387(3) 0.0256(11) Uani 1 1 d . . . . .
 C11 C 0.0932(7) 0.5875(4) 0.6079(3) 0.0254(11) Uani 1 1 d . . . . .
 H11 H 0.098742 0.513005 0.634021 0.030 Uiso 1 1 calc R U . . .
 C12 C 0.1652(7) 0.5927(4) 0.5407(2) 0.0230(11) Uani 1 1 d . . . . .
 C13 C 0.2533(7) 0.4889(4) 0.5041(2) 0.0236(11) Uani 1 1 d . . . . .
 C14 C 0.2753(7) 0.3737(4) 0.5347(3) 0.0253(11) Uani 1 1 d . . . . .
 H14 H 0.233727 0.359003 0.581723 0.030 Uiso 1 1 calc R U . . .
 C15 C 0.3585(7) 0.2783(4) 0.4972(3) 0.0230(10) Uani 1 1 d . . . . .
 C16 C 0.4149(7) 0.3074(4) 0.4289(3) 0.0252(11) Uani 1 1 d . . . . .
 H16 H 0.468929 0.246539 0.400796 0.030 Uiso 1 1 calc R U . . .
 C17 C 0.3939(7) 0.4230(4) 0.4011(3) 0.0243(11) Uani 1 1 d . . . . .
 H17 H 0.436853 0.439132 0.354441 0.029 Uiso 1 1 calc R U . . .
 C18 C -0.0686(8) 0.6878(5) 0.7115(3) 0.0311(12) Uani 1 1 d . . . . .
 H18A H -0.141768 0.628390 0.720295 0.037 Uiso 1 1 calc R U . . .
 H18B H -0.160104 0.765630 0.717706 0.037 Uiso 1 1 calc R U . . .
 C19 C 0.0872(8) 0.6577(5) 0.7647(3) 0.0329(12) Uani 1 1 d . . . . .
 H19A H 0.171539 0.576665 0.761721 0.039 Uiso 1 1 calc R U . . .
 H19B H 0.168161 0.712605 0.753542 0.039 Uiso 1 1 calc R U . . .
 C20 C 0.0013(8) 0.6657(5) 0.8377(3) 0.0332(13) Uani 1 1 d . . . . .
 H20A H -0.086665 0.614786 0.847024 0.040 Uiso 1 1 calc R U . . .
 H20B H -0.077479 0.747912 0.840572 0.040 Uiso 1 1 calc R U . . .
 C21 C 0.1467(9) 0.6301(5) 0.8941(3) 0.0354(13) Uani 1 1 d . . . . .
 H21A H 0.229871 0.549236 0.889920 0.043 Uiso 1 1 calc R U . . .
 H21B H 0.075570 0.627754 0.939614 0.043 Uiso 1 1 calc R U . . .
 C22 C 0.2764(9) 0.7119(5) 0.8927(3) 0.0388(14) Uani 1 1 d . . . . .
 H22A H 0.366456 0.702525 0.851534 0.047 Uiso 1 1 calc R U . . .
 H22B H 0.194853 0.794809 0.888078 0.047 Uiso 1 1 calc R U . . .
 C23 C 0.3921(8) 0.6874(5) 0.9568(3) 0.0328(12) Uani 1 1 d . . . . .
 H23A H 0.473567 0.604574 0.961072 0.039 Uiso 1 1 calc R U . . .
 H23B H 0.301442 0.695971 0.997805 0.039 Uiso 1 1 calc R U . . .
 C24 C 0.5213(8) 0.7678(5) 0.9572(3) 0.0342(13) Uani 1 1 d . . . . .
 H24A H 0.607791 0.762146 0.915102 0.041 Uiso 1 1 calc R U . . .
 H24B H 0.439191 0.850365 0.955246 0.041 Uiso 1 1 calc R U . . .
 C25 C 0.6424(9) 0.7395(5) 1.0194(3) 0.0406(14) Uani 1 1 d . . . . .
 H25A H 0.728138 0.657908 1.020568 0.049 Uiso 1 1 calc R U . . .
 H25B H 0.556472 0.742548 1.061696 0.049 Uiso 1 1 calc R U . . .
 C26 C 0.7667(9) 0.8239(5) 1.0203(3) 0.0428(15) Uani 1 1 d . . . . .
 H26A H 0.834740 0.804426 1.063445 0.064 Uiso 1 1 calc R U . . .
 H26B H 0.683627 0.905317 1.016917 0.064 Uiso 1 1 calc R U . . .
 H26C H 0.860990 0.815789 0.980942 0.064 Uiso 1 1 calc R U . . .
 C27 C 0.3902(7) 0.1516(4) 0.5289(3) 0.0263(11) Uani 1 1 d . . . . .
 H27A H 0.530918 0.112853 0.528056 0.032 Uiso 1 1 calc R U . . .
 H27B H 0.332517 0.112105 0.499062 0.032 Uiso 1 1 calc R U . . .
 C28 C 0.3092(8) 0.1294(4) 0.6030(2) 0.0258(11) Uani 1 1 d . . . . .
 H28A H 0.362350 0.170028 0.633628 0.031 Uiso 1 1 calc R U . . .
 H28B H 0.167049 0.162689 0.604444 0.031 Uiso 1 1 calc R U . . .
 C29 C 0.3605(8) -0.0026(4) 0.6294(2) 0.0276(11) Uani 1 1 d . . . . .
 H29A H 0.315946 -0.043149 0.596378 0.033 Uiso 1 1 calc R U . . .
 H29B H 0.502790 -0.033923 0.630276 0.033 Uiso 1 1 calc R U . . .
 C30 C 0.2736(8) -0.0328(5) 0.7014(3) 0.0334(13) Uani 1 1 d . . . . .
 H30A H 0.131322 -0.009606 0.699052 0.040 Uiso 1 1 calc R U . . .
 H30B H 0.317035 -0.119452 0.714221 0.040 Uiso 1 1 calc R U . . .
 C31 C 0.3244(8) 0.0253(5) 0.7585(3) 0.0299(12) Uani 1 1 d . . . . .
 H31A H 0.284916 0.111892 0.745058 0.036 Uiso 1 1 calc R U . . .
 H31B H 0.248133 0.007988 0.801204 0.036 Uiso 1 1 calc R U . . .
 C32 C 0.5369(7) -0.0135(4) 0.7747(3) 0.0282(11) Uani 1 1 d . . . . .
 H32A H 0.614453 -0.004532 0.731053 0.034 Uiso 1 1 calc R U . . .
 H32B H 0.572883 -0.098278 0.793336 0.034 Uiso 1 1 calc R U . . .
 C33 C 0.5893(8) 0.0549(4) 0.8261(3) 0.0307(12) Uani 1 1 d . . . . .
 H33A H 0.549145 0.139943 0.808124 0.037 Uiso 1 1 calc R U . . .
 H33B H 0.514609 0.043820 0.870173 0.037 Uiso 1 1 calc R U . . .
 C34 C 0.7993(9) 0.0198(6) 0.8406(3) 0.0409(14) Uani 1 1 d . . . . .
 H34A H 0.873045 0.033219 0.796670 0.049 Uiso 1 1 calc R U . . .
 H34B H 0.839930 -0.065863 0.856948 0.049 Uiso 1 1 calc R U . . .
 C35 C 0.8548(9) 0.0840(5) 0.8936(3) 0.0408(14) Uani 1 1 d . . . . .
 H35A H 0.992174 0.050109 0.902381 0.061 Uiso 1 1 calc R U . . .
 H35B H 0.777777 0.075377 0.936710 0.061 Uiso 1 1 calc R U . . .
 H35C H 0.830057 0.167911 0.875654 0.061 Uiso 1 1 calc R U . . .

loop_
  _atom_site_aniso_label
  _atom_site_aniso_U_11
  _atom_site_aniso_U_22
  _atom_site_aniso_U_33
  _atom_site_aniso_U_23
  _atom_site_aniso_U_13
  _atom_site_aniso_U_12
 Ni1 0.0206(4) 0.0215(3) 0.0300(4) -0.0066(2) -0.0043(3) -0.0072(3)
 Cl1 0.0255(7) 0.0235(6) 0.0378(7) -0.0034(5) -0.0062(6) -0.0084(5)
 O1 0.0179(19) 0.041(2) 0.041(2) -0.0070(16) -0.0041(17) -0.0104(16)
 N1 0.018(2) 0.018(2) 0.036(2) -0.0062(16) -0.0103(18) -0.0062(16)
 N2 0.021(2) 0.023(2) 0.023(2) -0.0065(16) 0.0003(18) -0.0057(17)
 C1 0.028(3) 0.017(2) 0.037(3) -0.003(2) -0.008(2) -0.004(2)
 C2 0.024(3) 0.026(3) 0.032(3) -0.003(2) -0.005(2) -0.008(2)
 C3 0.028(3) 0.031(3) 0.032(3) -0.003(2) -0.003(2) -0.003(2)
 C4 0.032(3) 0.035(3) 0.034(3) -0.008(2) -0.001(3) -0.005(2)
 C5 0.040(3) 0.030(3) 0.033(3) -0.001(2) -0.014(3) -0.019(2)
 C6 0.025(3) 0.031(3) 0.041(3) -0.006(2) -0.006(3) -0.010(2)
 C7 0.026(3) 0.029(3) 0.033(3) -0.009(2) 0.002(2) -0.011(2)
 C8 0.022(3) 0.020(2) 0.036(3) -0.007(2) -0.007(2) -0.008(2)
 C9 0.028(3) 0.022(3) 0.038(3) -0.014(2) -0.008(2) -0.007(2)
 C10 0.018(3) 0.028(3) 0.033(3) -0.011(2) -0.009(2) -0.004(2)
 C11 0.023(3) 0.022(2) 0.033(3) -0.005(2) -0.010(2) -0.007(2)
 C12 0.023(3) 0.024(3) 0.024(3) -0.0068(19) -0.003(2) -0.008(2)
 C13 0.015(2) 0.027(3) 0.032(3) -0.010(2) -0.006(2) -0.006(2)
 C14 0.019(3) 0.025(3) 0.033(3) -0.006(2) -0.005(2) -0.006(2)
 C15 0.018(3) 0.022(2) 0.032(3) -0.0115(19) -0.004(2) -0.006(2)
 C16 0.022(3) 0.020(2) 0.036(3) -0.013(2) -0.005(2) -0.004(2)
 C17 0.023(3) 0.029(3) 0.027(3) -0.008(2) -0.004(2) -0.013(2)
 C18 0.031(3) 0.025(3) 0.038(3) -0.013(2) -0.007(2) -0.003(2)
 C19 0.034(3) 0.029(3) 0.038(3) -0.010(2) -0.005(3) -0.009(2)
 C20 0.037(3) 0.030(3) 0.037(3) -0.011(2) 0.001(3) -0.014(2)
 C21 0.046(4) 0.029(3) 0.033(3) -0.007(2) 0.000(3) -0.013(3)
 C22 0.047(4) 0.039(3) 0.033(3) -0.008(2) -0.001(3) -0.013(3)
 C23 0.037(3) 0.032(3) 0.032(3) -0.006(2) -0.002(3) -0.013(2)
 C24 0.034(3) 0.038(3) 0.031(3) -0.009(2) 0.002(3) -0.011(3)
 C25 0.042(4) 0.039(3) 0.043(3) -0.001(3) -0.006(3) -0.015(3)
 C26 0.040(4) 0.042(3) 0.050(4) -0.009(3) -0.006(3) -0.015(3)
 C27 0.023(3) 0.018(2) 0.040(3) -0.009(2) -0.006(2) -0.004(2)
 C28 0.025(3) 0.021(2) 0.034(3) -0.011(2) -0.001(2) -0.007(2)
 C29 0.028(3) 0.025(3) 0.030(3) -0.010(2) -0.002(2) -0.004(2)
 C30 0.029(3) 0.033(3) 0.039(3) -0.005(2) -0.003(3) -0.010(2)
 C31 0.025(3) 0.031(3) 0.030(3) -0.004(2) 0.001(2) -0.003(2)
 C32 0.025(3) 0.029(3) 0.033(3) -0.009(2) -0.003(2) -0.007(2)
 C33 0.031(3) 0.026(3) 0.036(3) -0.008(2) -0.003(2) -0.005(2)
 C34 0.030(3) 0.048(4) 0.048(3) -0.019(3) -0.002(3) -0.010(3)
 C35 0.043(4) 0.038(3) 0.048(3) -0.015(3) -0.005(3) -0.017(3)

_geom_special_details
;
 All esds (except the esd in the dihedral angle between two l.s. planes)
 are estimated using the full covariance matrix.  The cell esds are taken
 into account individually in the estimation of esds in distances, angles
 and torsion angles; correlations between esds in cell parameters are only
 used when they are defined by crystal symmetry.  An approximate (isotropic)
 treatment of cell esds is used for estimating esds involving l.s. planes.
;
loop_
  _geom_bond_atom_site_label_1
  _geom_bond_atom_site_label_2
  _geom_bond_distance
  _geom_bond_site_symmetry_2
  _geom_bond_publ_flag
 Ni1 Cl1 2.1755(14) . ?
 Ni1 N1 1.994(4) . ?
 Ni1 N2 1.919(4) . ?
 Ni1 C1 1.868(5) . ?
 O1 C1 1.232(6) . ?
 N1 C8 1.344(6) . ?
 N1 C12 1.363(6) . ?
 N2 C13 1.364(6) . ?
 N2 C17 1.354(6) . ?
 C1 C2 1.509(7) . ?
 C2 C3 1.397(7) . ?
 C2 C7 1.392(7) . ?
 C3 H3 0.9500 . ?
 C3 C4 1.401(8) . ?
 C4 H4 0.9500 . ?
 C4 C5 1.390(8) . ?
 C5 H5 0.9500 . ?
 C5 C6 1.382(8) . ?
 C6 H6 0.9500 . ?
 C6 C7 1.405(8) . ?
 C7 H7 0.9500 . ?
 C8 H8 0.9500 . ?
 C8 C9 1.373(7) . ?
 C9 H9 0.9500 . ?
 C9 C10 1.397(7) . ?
 C10 C11 1.411(7) . ?
 C10 C18 1.490(7) . ?
 C11 H11 0.9500 . ?
 C11 C12 1.370(7) . ?
 C12 C13 1.479(7) . ?
 C13 C14 1.386(7) . ?
 C14 H14 0.9500 . ?
 C14 C15 1.406(7) . ?
 C15 C16 1.387(7) . ?
 C15 C27 1.507(6) . ?
 C16 H16 0.9500 . ?
 C16 C17 1.375(7) . ?
 C17 H17 0.9500 . ?
 C18 H18A 0.9900 . ?
 C18 H18B 0.9900 . ?
 C18 C19 1.533(8) . ?
 C19 H19A 0.9900 . ?
 C19 H19B 0.9900 . ?
 C19 C20 1.514(7) . ?
 C20 H20A 0.9900 . ?
 C20 H20B 0.9900 . ?
 C20 C21 1.522(8) . ?
 C21 H21A 0.9900 . ?
 C21 H21B 0.9900 . ?
 C21 C22 1.536(8) . ?
 C22 H22A 0.9900 . ?
 C22 H22B 0.9900 . ?
 C22 C23 1.516(8) . ?
 C23 H23A 0.9900 . ?
 C23 H23B 0.9900 . ?
 C23 C24 1.524(8) . ?
 C24 H24A 0.9900 . ?
 C24 H24B 0.9900 . ?
 C24 C25 1.503(8) . ?
 C25 H25A 0.9900 . ?
 C25 H25B 0.9900 . ?
 C25 C26 1.537(8) . ?
 C26 H26A 0.9800 . ?
 C26 H26B 0.9800 . ?
 C26 H26C 0.9800 . ?
 C27 H27A 0.9900 . ?
 C27 H27B 0.9900 . ?
 C27 C28 1.531(7) . ?
 C28 H28A 0.9900 . ?
 C28 H28B 0.9900 . ?
 C28 C29 1.530(6) . ?
 C29 H29A 0.9900 . ?
 C29 H29B 0.9900 . ?
 C29 C30 1.528(7) . ?
 C30 H30A 0.9900 . ?
 C30 H30B 0.9900 . ?
 C30 C31 1.525(8) . ?
 C31 H31A 0.9900 . ?
 C31 H31B 0.9900 . ?
 C31 C32 1.521(7) . ?
 C32 H32A 0.9900 . ?
 C32 H32B 0.9900 . ?
 C32 C33 1.523(7) . ?
 C33 H33A 0.9900 . ?
 C33 H33B 0.9900 . ?
 C33 C34 1.497(8) . ?
 C34 H34A 0.9900 . ?
 C34 H34B 0.9900 . ?
 C34 C35 1.522(8) . ?
 C35 H35A 0.9800 . ?
 C35 H35B 0.9800 . ?
 C35 H35C 0.9800 . ?

loop_
  _geom_angle_atom_site_label_1
  _geom_angle_atom_site_label_2
  _geom_angle_atom_site_label_3
  _geom_angle
  _geom_angle_site_symmetry_1
  _geom_angle_site_symmetry_3
  _geom_angle_publ_flag
 N1 Ni1 Cl1 95.65(12) . . ?
 N2 Ni1 Cl1 176.21(13) . . ?
 N2 Ni1 N1 82.82(16) . . ?
 C1 Ni1 Cl1 87.28(15) . . ?
 C1 Ni1 N1 175.63(19) . . ?
 C1 Ni1 N2 94.45(18) . . ?
 C8 N1 Ni1 128.5(3) . . ?
 C8 N1 C12 117.7(4) . . ?
 C12 N1 Ni1 113.8(3) . . ?
 C13 N2 Ni1 115.4(3) . . ?
 C17 N2 Ni1 127.6(3) . . ?
 C17 N2 C13 117.0(4) . . ?
 O1 C1 Ni1 120.7(4) . . ?
 O1 C1 C2 120.2(5) . . ?
 C2 C1 Ni1 118.9(4) . . ?
 C3 C2 C1 118.9(5) . . ?
 C7 C2 C1 120.9(5) . . ?
 C7 C2 C3 120.1(5) . . ?
 C2 C3 H3 120.4 . . ?
 C2 C3 C4 119.2(5) . . ?
 C4 C3 H3 120.4 . . ?
 C3 C4 H4 119.7 . . ?
 C5 C4 C3 120.5(5) . . ?
 C5 C4 H4 119.7 . . ?
 C4 C5 H5 119.8 . . ?
 C6 C5 C4 120.3(5) . . ?
 C6 C5 H5 119.8 . . ?
 C5 C6 H6 120.2 . . ?
 C5 C6 C7 119.7(5) . . ?
 C7 C6 H6 120.2 . . ?
 C2 C7 C6 120.2(5) . . ?
 C2 C7 H7 119.9 . . ?
 C6 C7 H7 119.9 . . ?
 N1 C8 H8 118.5 . . ?
 N1 C8 C9 123.0(4) . . ?
 C9 C8 H8 118.5 . . ?
 C8 C9 H9 119.7 . . ?
 C8 C9 C10 120.6(4) . . ?
 C10 C9 H9 119.7 . . ?
 C9 C10 C11 115.8(4) . . ?
 C9 C10 C18 122.3(4) . . ?
 C11 C10 C18 121.8(4) . . ?
 C10 C11 H11 119.5 . . ?
 C12 C11 C10 120.9(4) . . ?
 C12 C11 H11 119.5 . . ?
 N1 C12 C11 122.0(4) . . ?
 N1 C12 C13 113.3(4) . . ?
 C11 C12 C13 124.8(4) . . ?
 N2 C13 C12 114.7(4) . . ?
 N2 C13 C14 122.0(4) . . ?
 C14 C13 C12 123.3(4) . . ?
 C13 C14 H14 119.6 . . ?
 C13 C14 C15 120.9(4) . . ?
 C15 C14 H14 119.6 . . ?
 C14 C15 C27 122.7(4) . . ?
 C16 C15 C14 115.9(4) . . ?
 C16 C15 C27 121.4(4) . . ?
 C15 C16 H16 119.5 . . ?
 C17 C16 C15 121.1(5) . . ?
 C17 C16 H16 119.5 . . ?
 N2 C17 C16 123.0(4) . . ?
 N2 C17 H17 118.5 . . ?
 C16 C17 H17 118.5 . . ?
 C10 C18 H18A 108.9 . . ?
 C10 C18 H18B 108.9 . . ?
 C10 C18 C19 113.3(4) . . ?
 H18A C18 H18B 107.7 . . ?
 C19 C18 H18A 108.9 . . ?
 C19 C18 H18B 108.9 . . ?
 C18 C19 H19A 109.2 . . ?
 C18 C19 H19B 109.2 . . ?
 H19A C19 H19B 107.9 . . ?
 C20 C19 C18 112.1(5) . . ?
 C20 C19 H19A 109.2 . . ?
 C20 C19 H19B 109.2 . . ?
 C19 C20 H20A 108.4 . . ?
 C19 C20 H20B 108.4 . . ?
 C19 C20 C21 115.4(5) . . ?
 H20A C20 H20B 107.5 . . ?
 C21 C20 H20A 108.4 . . ?
 C21 C20 H20B 108.4 . . ?
 C20 C21 H21A 108.6 . . ?
 C20 C21 H21B 108.6 . . ?
 C20 C21 C22 114.8(4) . . ?
 H21A C21 H21B 107.6 . . ?
 C22 C21 H21A 108.6 . . ?
 C22 C21 H21B 108.6 . . ?
 C21 C22 H22A 109.0 . . ?
 C21 C22 H22B 109.0 . . ?
 H22A C22 H22B 107.8 . . ?
 C23 C22 C21 113.0(4) . . ?
 C23 C22 H22A 109.0 . . ?
 C23 C22 H22B 109.0 . . ?
 C22 C23 H23A 108.7 . . ?
 C22 C23 H23B 108.7 . . ?
 C22 C23 C24 114.4(4) . . ?
 H23A C23 H23B 107.6 . . ?
 C24 C23 H23A 108.7 . . ?
 C24 C23 H23B 108.7 . . ?
 C23 C24 H24A 108.7 . . ?
 C23 C24 H24B 108.7 . . ?
 H24A C24 H24B 107.6 . . ?
 C25 C24 C23 114.2(4) . . ?
 C25 C24 H24A 108.7 . . ?
 C25 C24 H24B 108.7 . . ?
 C24 C25 H25A 108.9 . . ?
 C24 C25 H25B 108.9 . . ?
 C24 C25 C26 113.5(5) . . ?
 H25A C25 H25B 107.7 . . ?
 C26 C25 H25A 108.9 . . ?
 C26 C25 H25B 108.9 . . ?
 C25 C26 H26A 109.5 . . ?
 C25 C26 H26B 109.5 . . ?
 C25 C26 H26C 109.5 . . ?
 H26A C26 H26B 109.5 . . ?
 H26A C26 H26C 109.5 . . ?
 H26B C26 H26C 109.5 . . ?
 C15 C27 H27A 108.0 . . ?
 C15 C27 H27B 108.0 . . ?
 C15 C27 C28 117.1(4) . . ?
 H27A C27 H27B 107.3 . . ?
 C28 C27 H27A 108.0 . . ?
 C28 C27 H27B 108.0 . . ?
 C27 C28 H28A 109.4 . . ?
 C27 C28 H28B 109.4 . . ?
 H28A C28 H28B 108.0 . . ?
 C29 C28 C27 111.2(4) . . ?
 C29 C28 H28A 109.4 . . ?
 C29 C28 H28B 109.4 . . ?
 C28 C29 H29A 108.6 . . ?
 C28 C29 H29B 108.6 . . ?
 H29A C29 H29B 107.6 . . ?
 C30 C29 C28 114.5(4) . . ?
 C30 C29 H29A 108.6 . . ?
 C30 C29 H29B 108.6 . . ?
 C29 C30 H30A 108.4 . . ?
 C29 C30 H30B 108.4 . . ?
 H30A C30 H30B 107.5 . . ?
 C31 C30 C29 115.4(4) . . ?
 C31 C30 H30A 108.4 . . ?
 C31 C30 H30B 108.4 . . ?
 C30 C31 H31A 108.5 . . ?
 C30 C31 H31B 108.5 . . ?
 H31A C31 H31B 107.5 . . ?
 C32 C31 C30 114.9(4) . . ?
 C32 C31 H31A 108.5 . . ?
 C32 C31 H31B 108.5 . . ?
 C31 C32 H32A 108.7 . . ?
 C31 C32 H32B 108.7 . . ?
 C31 C32 C33 114.3(4) . . ?
 H32A C32 H32B 107.6 . . ?
 C33 C32 H32A 108.7 . . ?
 C33 C32 H32B 108.7 . . ?
 C32 C33 H33A 108.6 . . ?
 C32 C33 H33B 108.6 . . ?
 H33A C33 H33B 107.6 . . ?
 C34 C33 C32 114.7(4) . . ?
 C34 C33 H33A 108.6 . . ?
 C34 C33 H33B 108.6 . . ?
 C33 C34 H34A 108.3 . . ?
 C33 C34 H34B 108.3 . . ?
 C33 C34 C35 115.8(5) . . ?
 H34A C34 H34B 107.4 . . ?
 C35 C34 H34A 108.3 . . ?
 C35 C34 H34B 108.3 . . ?
 C34 C35 H35A 109.5 . . ?
 C34 C35 H35B 109.5 . . ?
 C34 C35 H35C 109.5 . . ?
 H35A C35 H35B 109.5 . . ?
 H35A C35 H35C 109.5 . . ?
 H35B C35 H35C 109.5 . . ?

loop_
  _geom_torsion_atom_site_label_1
  _geom_torsion_atom_site_label_2
  _geom_torsion_atom_site_label_3
  _geom_torsion_atom_site_label_4
  _geom_torsion
  _geom_torsion_site_symmetry_1
  _geom_torsion_site_symmetry_2
  _geom_torsion_site_symmetry_3
  _geom_torsion_site_symmetry_4
  _geom_torsion_publ_flag
 Ni1 N1 C8 C9 -179.9(4) . . . . ?
 Ni1 N1 C12 C11 179.8(4) . . . . ?
 Ni1 N1 C12 C13 0.1(5) . . . . ?
 Ni1 N2 C13 C12 0.7(5) . . . . ?
 Ni1 N2 C13 C14 -178.3(4) . . . . ?
 Ni1 N2 C17 C16 179.8(4) . . . . ?
 Ni1 C1 C2 C3 -164.3(4) . . . . ?
 Ni1 C1 C2 C7 14.7(6) . . . . ?
 Cl1 Ni1 C1 O1 93.0(4) . . . . ?
 Cl1 Ni1 C1 C2 -91.9(4) . . . . ?
 O1 C1 C2 C3 10.8(7) . . . . ?
 O1 C1 C2 C7 -170.2(4) . . . . ?
 N1 C8 C9 C10 -0.3(8) . . . . ?
 N1 C12 C13 N2 -0.5(6) . . . . ?
 N1 C12 C13 C14 178.5(4) . . . . ?
 N2 Ni1 C1 O1 -90.4(4) . . . . ?
 N2 Ni1 C1 C2 84.7(4) . . . . ?
 N2 C13 C14 C15 -1.7(8) . . . . ?
 C1 C2 C3 C4 178.5(4) . . . . ?
 C1 C2 C7 C6 -178.8(5) . . . . ?
 C2 C3 C4 C5 0.8(8) . . . . ?
 C3 C2 C7 C6 0.2(7) . . . . ?
 C3 C4 C5 C6 -0.9(8) . . . . ?
 C4 C5 C6 C7 0.6(8) . . . . ?
 C5 C6 C7 C2 -0.2(8) . . . . ?
 C7 C2 C3 C4 -0.5(7) . . . . ?
 C8 N1 C12 C11 0.1(7) . . . . ?
 C8 N1 C12 C13 -179.5(4) . . . . ?
 C8 C9 C10 C11 1.0(7) . . . . ?
 C8 C9 C10 C18 180.0(5) . . . . ?
 C9 C10 C11 C12 -1.2(8) . . . . ?
 C9 C10 C18 C19 -99.3(6) . . . . ?
 C10 C11 C12 N1 0.6(8) . . . . ?
 C10 C11 C12 C13 -179.8(5) . . . . ?
 C10 C18 C19 C20 174.8(4) . . . . ?
 C11 C10 C18 C19 79.6(6) . . . . ?
 C11 C12 C13 N2 179.8(5) . . . . ?
 C11 C12 C13 C14 -1.2(8) . . . . ?
 C12 N1 C8 C9 -0.3(8) . . . . ?
 C12 C13 C14 C15 179.4(5) . . . . ?
 C13 N2 C17 C16 -0.5(7) . . . . ?
 C13 C14 C15 C16 -0.2(7) . . . . ?
 C13 C14 C15 C27 178.3(5) . . . . ?
 C14 C15 C16 C17 1.6(7) . . . . ?
 C14 C15 C27 C28 6.0(7) . . . . ?
 C15 C16 C17 N2 -1.3(8) . . . . ?
 C15 C27 C28 C29 -177.3(4) . . . . ?
 C16 C15 C27 C28 -175.6(5) . . . . ?
 C17 N2 C13 C12 -179.0(5) . . . . ?
 C17 N2 C13 C14 2.0(7) . . . . ?
 C18 C10 C11 C12 179.8(5) . . . . ?
 C18 C19 C20 C21 176.6(4) . . . . ?
 C19 C20 C21 C22 66.2(6) . . . . ?
 C20 C21 C22 C23 169.2(5) . . . . ?
 C21 C22 C23 C24 -179.6(5) . . . . ?
 C22 C23 C24 C25 -177.3(5) . . . . ?
 C23 C24 C25 C26 -178.1(5) . . . . ?
 C27 C15 C16 C17 -176.9(5) . . . . ?
 C27 C28 C29 C30 -176.1(4) . . . . ?
 C28 C29 C30 C31 -57.0(6) . . . . ?
 C29 C30 C31 C32 -65.3(6) . . . . ?
 C30 C31 C32 C33 173.6(4) . . . . ?
 C31 C32 C33 C34 -178.2(4) . . . . ?
 C32 C33 C34 C35 -178.2(5) . . . . ?

_shelx_res_file
;
TITL mo_DKO1396_0m_5 in P-1
    mo_dko1396_0m_5.res
    created by SHELXL-2018/3 at 13:48:01 on 07-Aug-2025
REM #####
CELL 0.71073 7.2452 11.9454 19.5877 81.3478 84.9475 73.1273
ZERR 2 0.0018 0.0029 0.0048 0.0032 0.0032 0.0032
LATT 1
SFAC C H Cl N Ni O
UNIT 70 98 2 4 2 2

L.S. 20
PLAN  8
SIZE 0.05 0.1 0.3
TEMP -173.19
CONF
BOND
MORE -1
BOND $H
list 4
fmap 2
acta
MERG 0
OMIT 0 0 1
OMIT 1 8 5
OMIT 2 3 9
REM <olex2.extras>
REM <HklSrc "%.\\mo_DKO1396_0m_5.hkl">
REM </olex2.extras>

WGHT    0.127200    0.106700
BASF   0.45425
FVAR       0.53148
NI1   5    0.277238    0.679636    0.405642    11.00000    0.02063    0.02146 =
         0.02996   -0.00659   -0.00433   -0.00718
CL1   3    0.214067    0.867842    0.370330    11.00000    0.02546    0.02349 =
         0.03781   -0.00345   -0.00619   -0.00840
O1    6    0.575976    0.642593    0.310146    11.00000    0.01787    0.04099 =
         0.04071   -0.00701   -0.00409   -0.01038
N1    4    0.162634    0.697156    0.501120    11.00000    0.01794    0.01767 =
         0.03605   -0.00624   -0.01029   -0.00620
N2    4    0.314892    0.514918    0.437320    11.00000    0.02061    0.02281 =
         0.02323   -0.00652    0.00026   -0.00573
C1    1    0.401149    0.654895    0.319193    11.00000    0.02755    0.01668 =
         0.03726   -0.00315   -0.00803   -0.00448
C2    1    0.287093    0.640313    0.261937    11.00000    0.02364    0.02569 =
         0.03173   -0.00279   -0.00499   -0.00811
C3    1    0.386482    0.593389    0.203579    11.00000    0.02827    0.03104 =
         0.03194   -0.00334   -0.00290   -0.00349
AFIX  43
H3    2    0.523505    0.572798    0.199638    11.00000   -1.20000
AFIX   0
C4    1    0.281514    0.577087    0.150946    11.00000    0.03181    0.03509 =
         0.03425   -0.00806   -0.00143   -0.00518
AFIX  43
H4    2    0.347949    0.544258    0.111373    11.00000   -1.20000
AFIX   0
C5    1    0.080914    0.608586    0.156200    11.00000    0.04043    0.02976 =
         0.03302   -0.00104   -0.01376   -0.01877
AFIX  43
H5    2    0.011078    0.598203    0.119926    11.00000   -1.20000
AFIX   0
C6    1   -0.017455    0.654930    0.213919    11.00000    0.02541    0.03079 =
         0.04089   -0.00612   -0.00616   -0.01020
AFIX  43
H6    2   -0.154511    0.675737    0.217564    11.00000   -1.20000
AFIX   0
C7    1    0.086309    0.671110    0.267180    11.00000    0.02632    0.02854 =
         0.03350   -0.00875    0.00171   -0.01076
AFIX  43
H7    2    0.019217    0.703161    0.306878    11.00000   -1.20000
AFIX   0
C8    1    0.086685    0.796614    0.530106    11.00000    0.02224    0.01973 =
         0.03604   -0.00686   -0.00735   -0.00761
AFIX  43
H8    2    0.084581    0.869985    0.503092    11.00000   -1.20000
AFIX   0
C9    1    0.011947    0.797033    0.597019    11.00000    0.02800    0.02249 =
         0.03759   -0.01389   -0.00848   -0.00689
AFIX  43
H9    2   -0.039542    0.869810    0.615157    11.00000   -1.20000
AFIX   0
C10   1    0.010963    0.691380    0.638653    11.00000    0.01800    0.02780 =
         0.03279   -0.01071   -0.00909   -0.00355
C11   1    0.093211    0.587540    0.607863    11.00000    0.02319    0.02242 =
         0.03315   -0.00520   -0.00980   -0.00716
AFIX  43
H11   2    0.098742    0.513005    0.634021    11.00000   -1.20000
AFIX   0
C12   1    0.165238    0.592689    0.540746    11.00000    0.02345    0.02411 =
         0.02389   -0.00677   -0.00302   -0.00797
C13   1    0.253290    0.488915    0.504068    11.00000    0.01490    0.02668 =
         0.03193   -0.00957   -0.00631   -0.00584
C14   1    0.275339    0.373730    0.534725    11.00000    0.01897    0.02498 =
         0.03292   -0.00557   -0.00499   -0.00552
AFIX  43
H14   2    0.233727    0.359003    0.581723    11.00000   -1.20000
AFIX   0
C15   1    0.358504    0.278338    0.497184    11.00000    0.01797    0.02222 =
         0.03207   -0.01150   -0.00357   -0.00595
C16   1    0.414903    0.307450    0.428884    11.00000    0.02194    0.01994 =
         0.03642   -0.01338   -0.00486   -0.00422
AFIX  43
H16   2    0.468929    0.246539    0.400796    11.00000   -1.20000
AFIX   0
C17   1    0.393908    0.423035    0.401149    11.00000    0.02258    0.02903 =
         0.02680   -0.00767   -0.00394   -0.01291
AFIX  43
H17   2    0.436853    0.439132    0.354441    11.00000   -1.20000
AFIX   0
C18   1   -0.068633    0.687828    0.711485    11.00000    0.03101    0.02494 =
         0.03805   -0.01281   -0.00657   -0.00308
AFIX  23
H18A  2   -0.141768    0.628390    0.720295    11.00000   -1.20000
H18B  2   -0.160104    0.765630    0.717706    11.00000   -1.20000
AFIX   0
C19   1    0.087227    0.657656    0.764683    11.00000    0.03416    0.02907 =
         0.03825   -0.00996   -0.00509   -0.00940
AFIX  23
H19A  2    0.171539    0.576665    0.761721    11.00000   -1.20000
H19B  2    0.168161    0.712605    0.753542    11.00000   -1.20000
AFIX   0
C20   1    0.001339    0.665652    0.837693    11.00000    0.03694    0.03016 =
         0.03730   -0.01132    0.00095   -0.01447
AFIX  23
H20A  2   -0.086665    0.614786    0.847024    11.00000   -1.20000
H20B  2   -0.077479    0.747912    0.840572    11.00000   -1.20000
AFIX   0
C21   1    0.146697    0.630089    0.894130    11.00000    0.04633    0.02914 =
         0.03307   -0.00748   -0.00049   -0.01275
AFIX  23
H21A  2    0.229871    0.549236    0.889920    11.00000   -1.20000
H21B  2    0.075570    0.627754    0.939614    11.00000   -1.20000
AFIX   0
C22   1    0.276374    0.711936    0.892677    11.00000    0.04654    0.03890 =
         0.03290   -0.00832   -0.00100   -0.01347
AFIX  23
H22A  2    0.366456    0.702525    0.851534    11.00000   -1.20000
H22B  2    0.194853    0.794809    0.888078    11.00000   -1.20000
AFIX   0
C23   1    0.392058    0.687444    0.956778    11.00000    0.03651    0.03206 =
         0.03232   -0.00557   -0.00241   -0.01268
AFIX  23
H23A  2    0.473567    0.604574    0.961072    11.00000   -1.20000
H23B  2    0.301442    0.695971    0.997805    11.00000   -1.20000
AFIX   0
C24   1    0.521253    0.767787    0.957244    11.00000    0.03404    0.03796 =
         0.03145   -0.00869    0.00249   -0.01071
AFIX  23
H24A  2    0.607791    0.762146    0.915102    11.00000   -1.20000
H24B  2    0.439191    0.850365    0.955246    11.00000   -1.20000
AFIX   0
C25   1    0.642436    0.739476    1.019417    11.00000    0.04177    0.03913 =
         0.04251   -0.00131   -0.00644   -0.01471
AFIX  23
H25A  2    0.728138    0.657908    1.020568    11.00000   -1.20000
H25B  2    0.556472    0.742548    1.061696    11.00000   -1.20000
AFIX   0
C26   1    0.766708    0.823902    1.020256    11.00000    0.04018    0.04206 =
         0.04990   -0.00926   -0.00592   -0.01483
AFIX 137
H26A  2    0.834740    0.804426    1.063445    11.00000   -1.50000
H26B  2    0.683627    0.905317    1.016917    11.00000   -1.50000
H26C  2    0.860990    0.815789    0.980942    11.00000   -1.50000
AFIX   0
C27   1    0.390151    0.151629    0.528929    11.00000    0.02285    0.01809 =
         0.03956   -0.00947   -0.00622   -0.00382
AFIX  23
H27A  2    0.530918    0.112853    0.528056    11.00000   -1.20000
H27B  2    0.332517    0.112105    0.499062    11.00000   -1.20000
AFIX   0
C28   1    0.309195    0.129402    0.603016    11.00000    0.02517    0.02114 =
         0.03386   -0.01098   -0.00100   -0.00739
AFIX  23
H28A  2    0.362350    0.170028    0.633628    11.00000   -1.20000
H28B  2    0.167049    0.162689    0.604444    11.00000   -1.20000
AFIX   0
C29   1    0.360514   -0.002599    0.629433    11.00000    0.02774    0.02480 =
         0.03016   -0.00974   -0.00225   -0.00412
AFIX  23
H29A  2    0.315946   -0.043149    0.596378    11.00000   -1.20000
H29B  2    0.502790   -0.033923    0.630276    11.00000   -1.20000
AFIX   0
C30   1    0.273599   -0.032807    0.701374    11.00000    0.02856    0.03341 =
         0.03919   -0.00490   -0.00263   -0.01006
AFIX  23
H30A  2    0.131322   -0.009606    0.699052    11.00000   -1.20000
H30B  2    0.317035   -0.119452    0.714221    11.00000   -1.20000
AFIX   0
C31   1    0.324403    0.025331    0.758526    11.00000    0.02536    0.03087 =
         0.03017   -0.00444    0.00087   -0.00301
AFIX  23
H31A  2    0.284916    0.111892    0.745058    11.00000   -1.20000
H31B  2    0.248133    0.007988    0.801204    11.00000   -1.20000
AFIX   0
C32   1    0.536880   -0.013463    0.774674    11.00000    0.02498    0.02854 =
         0.03274   -0.00943   -0.00302   -0.00674
AFIX  23
H32A  2    0.614453   -0.004532    0.731053    11.00000   -1.20000
H32B  2    0.572883   -0.098278    0.793336    11.00000   -1.20000
AFIX   0
C33   1    0.589270    0.054871    0.826103    11.00000    0.03057    0.02556 =
         0.03579   -0.00758   -0.00290   -0.00521
AFIX  23
H33A  2    0.549145    0.139943    0.808124    11.00000   -1.20000
H33B  2    0.514609    0.043820    0.870173    11.00000   -1.20000
AFIX   0
C34   1    0.799254    0.019843    0.840636    11.00000    0.02975    0.04815 =
         0.04809   -0.01871   -0.00195   -0.00970
AFIX  23
H34A  2    0.873045    0.033219    0.796670    11.00000   -1.20000
H34B  2    0.839930   -0.065863    0.856948    11.00000   -1.20000
AFIX   0
C35   1    0.854754    0.084021    0.893554    11.00000    0.04349    0.03787 =
         0.04782   -0.01496   -0.00490   -0.01658
AFIX 137
H35A  2    0.992174    0.050109    0.902381    11.00000   -1.50000
H35B  2    0.777777    0.075377    0.936710    11.00000   -1.50000
H35C  2    0.830057    0.167911    0.875654    11.00000   -1.50000
AFIX   0
HKLF 5


REM  mo_DKO1396_0m_5 in P-1
REM wR2 = 0.216066, GooF = S = 1.06919, Restrained GooF = 1.06919 for all data
REM R1 = 0.078421 for 4347 Fo > 4sig(Fo) and 0.104917 for all 5902 data
REM 364 parameters refined using 0 restraints

END

WGHT      0.1272      0.1067

REM Highest difference peak  1.879,  deepest hole -0.744,  1-sigma level  0.152
Q1    1   0.3261  0.6820  0.3583  11.00000  0.05    1.88
Q2    1   0.2491  0.6583  0.4578  11.00000  0.05    1.71
Q3    1   0.2532  0.8751  0.3213  11.00000  0.05    0.99
Q4    1   0.2508  0.7609  0.3790  11.00000  0.05    0.96
Q5    1   0.1986  0.7781  0.3975  11.00000  0.05    0.94
Q6    1   0.1380  0.8831  0.4189  11.00000  0.05    0.89
Q7    1   0.1677  0.3047  0.6007  11.00000  0.05    0.75
Q8    1   0.2501  0.5205  0.4721  11.00000  0.05    0.74
;
_shelx_res_checksum                13505
_shelx_hkl_file
;
   1   0   0 34.2517 2.31892   1
   2   0   0 893.359 51.2146   1
   3   0   0 388.423 33.0240   1
   4   0   0 50.5602 6.48972   1
   5   0   0 -5.1214 2.25997   1
   6   0   0 64.0683 4.94883   1
   7   0   0 59.8555 8.68717   1
   8   0   0 -7.2487 5.20266   1
  -8   1   0 27.0427 7.22685   1
  -7   1   0 41.3450 7.77835   1
  -6   1   0 146.018 10.6789   1
  -5   1   0 -1.0942 2.36695   1
  -4   1   0 48.5363 6.71346   1
  -3   1   0 6.50931 3.27151   1
  -2   1   0 589.674 49.4194   1
  -1   1   0 2045.97 116.317   1
   0   1   0 2091.12 153.850  -2
   0   1   0 2091.12 153.850   1
   1   1   0 856.498 46.1850   1
   2   1   0 761.710 34.5999   1
   3   1   0 1150.52 52.2797   1
   4   1   0 64.7464 4.81946   1
   5   1   0 213.936 10.8894   1
   6   1   0 -6.4760 3.51837   1
   7   1   0 104.690 12.2689   1
   8   1   0 8.87968 6.04732   1
  -8   2   0 21.5579 7.44159   1
  -7   2   0 30.9131 8.47451   1
  -6   2   0 64.2882 6.74854   1
  -5   2   0 0.11693 4.00935   1
  -4   2   0 111.194 11.8172   1
  -3   2   0 93.1112 9.71734   1
  -2   2   0 81.9000 5.78266   1
  -1   2   0 153.617 7.41447   1
   0   2   0 755.659 33.4554   1
   1   2   0 2072.00 71.5039   1
   2   2   0 59.3485 2.74197   1
   3   2   0 11.0552 1.31316   1
   4   2   0 849.751 38.8528   1
   5   2   0 1.70002 1.65425   1
   6   2   0 179.801 15.9514   1
   7   2   0 14.3602 5.48059   1
   8   2   0 92.9828 11.6753   1
  -7   3   0 105.905 9.77283   1
  -6   3   0 53.4812 6.36654   1
  -5   3   0 14.5175 3.77597   1
  -4   3   0 37.5038 6.65402   1
  -3   3   0 46.9414 6.75341   1
  -2   3   0 33.2925 3.56012   1
  -1   3   0 255.225 12.0318   1
   0   3   0 4881.79 214.942   1
   1   3   0 275.922 9.69843   1
   2   3   0 183.436 8.47576   1
   3   3   0 702.894 27.3007   1
   4   3   0 24.8178 2.61957   1
   5   3   0 181.180 15.4922   1
   6   3   0 0.25993 3.52452   1
   7   3   0 209.365 18.5417   1
   8   3   0 12.9208 5.37828   1
  -7   4   0 6.27351 4.49987   1
  -6   4   0 120.277 9.92196   1
  -5   4   0 61.1461 6.50316   1
  -4   4   0 2.73778 4.75850   1
  -3   4   0 227.667 21.2717   1
  -2   4   0 103.268 7.17667   1
   1   5   1 958.090 71.9355  -2
  -1   4   0 958.090 71.9355   1
   0   4   0 651.530 29.1742   1
  -1   3   0 382.173 28.6579  -2
   1   4   0 382.173 28.6579   1
   2   4   0 2.33307 1.07044   1
   3   4   0 137.414 6.79073   1
   4   4   0 1.03872 1.23410   1
   5   4   0 1.77671 2.02682   1
   6   4   0 4.82592 2.42655   1
   7   4   0 96.6725 10.3502   1
   8   4   0 153.508 14.9182   1
  -7   5   0 23.8144 5.65460   1
  -6   5   0 4.83942 4.04783   1
  -5   5   0 13.1176 4.14113   1
  -4   5   0 30.8050 7.12901   1
  -3   5   0 106.788 11.9403   1
  -2   5   0 196.192 12.5530   1
   1   6   1 126.785 8.93441  -2
  -1   5   0 126.785 8.93441   1
   0   5   0 182.444 8.71292   1
  -1   4   0 1300.23 96.1036  -2
   1   5   0 1300.23 96.1036   1
   2   5   0 247.133 9.86407   1
   3   5   0 39.9049 2.86114   1
   4   5   0 179.893 8.87751   1
   5   5   0 -2.1406 1.84654   1
   6   5   0 4.03959 3.50160   1
   7   5   0 21.3104 5.10674   1
   8   5   0 1.07658 4.09758   1
  -6   6   0 33.2494 5.53656   1
  -5   6   0 2.89096 3.67891   1
  -4   6   0 46.5827 8.33633   1
  -3   6   0 10.8248 5.08220   1
  -2   6   0 87.1575 6.79557   1
   1   7   1 419.384 33.1576  -2
  -1   6   0 419.384 33.1576   1
   0   6   0 1082.17 48.2554   1
  -1   5   0 123.745 7.43732  -2
   1   6   0 123.745 7.43732   1
   2   6   0 136.655 5.83467   1
   3   6   0 944.162 41.7374   1
   4   6   0 386.911 17.8127   1
   5   6   0 87.5111 6.12688   1
   6   6   0 15.1620 4.32955   1
   7   6   0 12.5845 4.39329   1
   8   6   0 1.32430 4.01988   1
  -6   7   0 38.9514 6.27145   1
  -5   7   0 -7.4161 3.28166   1
  -4   7   0 87.0206 7.70267   1
  -3   7   0 28.1608 6.60294   1
  -2   7   0 -6.1650 3.76585   1
   1   8   1 638.028 49.2601  -2
  -1   7   0 638.028 49.2601   1
   0   7   0 72.1235 4.17647   1
  -1   6   0 130.052 11.6579  -2
   1   7   0 130.052 11.6579   1
   2   7   0 451.883 17.9134   1
   3   7   0 97.0538 5.23643   1
   4   7   0 71.0182 5.12414   1
   5   7   0 112.290 11.0049   1
   6   7   0 52.0949 7.32573   1
   7   7   0 90.5928 9.83005   1
   8   7   0 55.9847 8.14924   1
  -5   8   0 -3.9055 3.50356   1
  -4   8   0 15.2092 4.01534   1
  -3   8   0 4.24662 5.00076   1
  -2   8   0 38.8682 7.88461   1
   1   9   1 2.65261 5.73039  -2
  -1   8   0 2.65261 5.73039   1
   0   8   1 35.0098 4.32986  -2
   0   8   0 35.0098 4.32986   1
  -1   7   0 426.822 33.5470  -2
   1   8   0 426.822 33.5470   1
   2   8   0 31.1124 2.70274   1
   3   8   0 81.9444 5.58132   1
   4   8   0 110.603 7.52122   1
   5   8   0 29.1964 5.61991   1
   6   8   0 57.5322 7.83909   1
   7   8   0 63.5123 8.51359   1
   8   8   0 7.78287 4.83721   1
  -5   9   0 -5.1752 3.81681   1
  -4   9   0 97.5468 8.25545   1
  -3   9   0 1.62240 2.86770   1
  -2   9   0 14.8847 3.08188   1
   1  10   1 382.890 31.6561  -2
  -1   9   0 382.890 31.6561   1
   0   9   1 182.546 15.4087  -2
   0   9   0 182.546 15.4087   1
   1   9   0 40.2875 3.25221   1
   2   9   0 10.6254 2.11370   1
   3   9   0 4.60574 2.26764   1
   4   9   0 -4.4710 3.38119   1
   5   9   0 17.9474 5.04992   1
   6   9   0 45.9905 7.19999   1
   7   9   0 7.27793 4.84025   1
   8   9   0 34.2810 6.88498   1
  -4  10   0 -1.1035 3.33949   1
  -3  10   0 64.9382 6.35678   1
  -2  10   0 -9.1694 2.80932   1
  -1  10   0 98.3506 5.42945   1
   0  10   1 37.7875 5.20449  -2
   0  10   0 37.7875 5.20449   1
   1  10   0 357.621 16.9021   1
  -2   8   0 52.0812 7.11495  -2
   2  10   0 52.0812 7.11495   1
   3  10   0 105.189 10.3108   1
   4  10   0 1.21517 3.76647   1
   5  10   0 17.6260 5.21234   1
   6  10   0 3.32883 4.54999   1
   7  10   0 21.1501 5.79464   1
  -3  11   0 -1.5231 2.90266   1
  -2  11   0 12.4883 3.24792   1
  -1  11   0 -3.6307 2.16431   1
   0  11   1 451.383 36.9325  -2
   0  11   0 451.383 36.9325   1
   1  11   0 6.22670 2.30879   1
   2  11   0 102.136 6.98633   1
   3  11   0 1.77913 3.85066   1
   4  11   0 75.6735 9.17558   1
   5  11   0 0.60143 4.27853   1
   6  11   0 62.0320 8.76262   1
   7  11   0 -3.4659 4.43905   1
  -2  12   0 -2.0624 2.44125   1
  -1  12   0 38.5583 8.44744   1
   0  12   0 9.53584 3.59128   1
   1  12   0 99.0186 6.06444   1
   2  12   0 20.5406 4.85216   1
   3  12   0 48.5021 7.11758   1
   4  12   0 5.69818 4.72698   1
   5  12   0 16.6937 5.45123   1
   6  12   0 -6.5157 4.20111   1
  -1  13   0 11.0538 6.76695   1
   0  13   0 -0.2737 5.37586   1
   2  13   0 28.4645 5.53740   1
   3  13   0 -0.2033 4.13544   1
   4  13   0 43.1672 7.31951   1
   5  13   0 4.66429 5.10834   1
  -4 -14   1 -2.0250 5.26021   1
  -5 -13   1 41.4317 7.61659   1
  -4 -13   1 11.7373 5.49134   1
  -3 -13   1 -0.5470 4.17453   1
  -2 -13   1 102.669 10.6217   1
  -1 -13   1 21.2439 3.85939   1
   0 -13   1 0.83863 3.34833   1
   1 -13   1 12.8267 6.82711   1
  -6 -12   1 71.5124 9.91082   1
  -5 -12   1 12.7755 5.36740   1
  -4 -12   1 58.9775 8.23947   1
  -3 -12   1 83.2335 9.80893   1
  -2 -12   1 27.0011 5.54424   1
  -1 -12   1 87.1782 5.92049   1
   0 -12   1 22.9787 4.31476   1
   1 -12   1 33.4035 7.92086   1
   2 -12   1 2.71192 2.42256   1
  -7 -11   1 64.7512 9.32796   1
  -6 -11   1 38.7577 7.28607   1
  -5 -11   1 12.4204 5.20134   1
  -4 -11   1 67.8082 8.70477   1
  -3 -11   1 1.62915 3.80161   1
  -2 -11   1 101.095 7.03270   1
  -1 -11   1 41.0351 3.68061   1
   0  11   0 509.260 39.8823  -2
   0 -11   1 509.260 39.8823   1
   1 -11   1 58.0778 3.93698   1
   2 -11   1 35.5021 4.21406   1
   3 -11   1 -2.0672 2.94717   1
  -7 -10   1 -0.4112 4.46406   1
  -6 -10   1 -5.1887 3.95942   1
  -5 -10   1 -3.4996 3.91236   1
  -4 -10   1 21.3833 5.30639   1
  -3 -10   1 55.5176 4.95380   1
  -2 -10   1 54.7076 4.91056   1
  -1 -10   1 194.998 10.0213   1
   0  10   0 163.471 14.5256  -2
   0 -10   1 163.471 14.5256   1
   1 -10   1 45.1409 5.34268   1
   2 -10   1 86.3133 12.8814   1
   3 -10   1 39.0173 5.06730   1
   4 -10   1 11.1498 3.94941   1
  -8  -9   1 75.1152 9.94269   1
  -7  -9   1 -4.0944 4.05950   1
  -6  -9   1 28.4163 6.16145   1
  -5  -9   1 5.36051 4.29687   1
  -4  -9   1 0.11359 3.64998   1
  -3  -9   1 170.367 10.2583   1
  -2  -9   1 61.5109 4.09778   1
  -1  -9   1 66.5358 4.27834   1
   0   9   0 290.913 23.2819  -2
   0  -9   1 290.913 23.2819   1
   1  10   0 493.220 39.8278  -2
   1  -9   1 493.220 39.8278   1
   2  -9   1 -4.2369 5.36514   1
   3  -9   1 17.6759 6.61864   1
   4  -9   1 15.4042 4.27773   1
   5  -9   1 38.5293 5.98608   1
  -8  -8   1 15.9398 5.52707   1
  -7  -8   1 128.991 13.0902   1
  -6  -8   1 1.59928 4.07677   1
  -5  -8   1 46.7190 7.13296   1
  -4  -8   1 6.21957 2.41992   1
  -3  -8   1 9.41872 2.26381   1
  -2  -8   1 1.04119 1.21122   1
  -1  -8   1 1.39202 1.57396   1
   0  -8   1 59.4383 3.84789   1
   1   9   0 39.4956 7.84072  -2
   1  -8   1 39.4956 7.84072   1
   2  -8   1 5.57362 5.35743   1
   4  -8   1 -1.9356 5.79088   1
   5  -8   1 33.3962 5.30245   1
  -8  -7   1 54.5870 8.09335   1
  -7  -7   1 0.42410 4.21284   1
  -6  -7   1 98.3223 10.4802   1
  -5  -7   1 0.59266 2.58789   1
  -4  -7   1 118.911 7.61121   1
  -3  -7   1 254.650 14.3486   1
  -2  -7   1 123.002 5.47819   1
   1  -6   1 61.4122 6.76919  -2
  -1  -7   1 61.4122 6.76919   1
   0  -7   1 109.125 5.82097   1
   1   8   0 194.766 16.9421  -2
   1  -7   1 194.766 16.9421   1
   2  -7   1 -2.2747 2.29988   1
   3  -7   1 13.4811 5.53411   1
   4  -7   1 237.298 23.8842   1
   5  -7   1 3.11825 3.68469   1
   6  -7   1 86.1453 8.97048   1
  -8  -6   1 5.80231 4.43031   1
  -7  -6   1 28.3392 5.85595   1
  -6  -6   1 -1.7170 3.39941   1
  -5  -6   1 128.258 8.26400   1
  -4  -6   1 -1.6221 1.82194   1
  -3  -6   1 1145.92 60.5981   1
  -2  -6   1 130.443 5.62158   1
   1  -5   1 485.717 36.7615  -2
  -1  -6   1 485.717 36.7615   1
   0  -6   1 431.958 19.7362   1
   1   7   0 25.0096 3.05199  -2
   1  -6   1 25.0096 3.05199   1
   2  -6   1 30.0673 2.99473   1
   3  -6   1 14.8118 5.23078   1
   4  -6   1 -1.8591 5.08042   1
   5  -6   1 0.44094 5.80104   1
   6  -6   1 60.7261 7.19937   1
  -8  -5   1 -3.4408 4.12574   1
  -7  -5   1 17.5374 5.02935   1
  -6  -5   1 17.7818 3.17453   1
  -5  -5   1 -1.2086 1.97913   1
  -4  -5   1 222.998 12.7904   1
  -3  -5   1 67.7227 4.69287   1
  -2  -5   1 628.224 24.5442   1
   1  -4   1 316.040 24.1681  -2
  -1  -5   1 316.040 24.1681   1
   0  -5   1 1434.45 63.5660   1
   1   6   0 55.8588 3.94993  -2
   1  -5   1 55.8588 3.94993   1
   2  -5   1 341.061 16.3370   1
   3  -5   1 40.8548 7.44107   1
   4  -5   1 281.540 26.6403   1
   5  -5   1 20.1397 6.87863   1
   6  -5   1 39.8350 5.95992   1
   7  -5   1 16.1341 5.25764   1
  -8  -4   1 56.3372 8.28300   1
  -7  -4   1 -0.7907 3.86888   1
  -6  -4   1 4.87972 2.66418   1
  -5  -4   1 5.43327 2.18700   1
  -4  -4   1 52.0752 3.40112   1
  -3  -4   1 404.868 21.9045   1
  -2  -4   1 66.7790 3.05420   1
  -1  -4   1 592.161 23.0556   1
   0  -4   1 1.79315 1.08018   1
   1   5   0 182.373 9.14284  -2
   1  -4   1 182.373 9.14284   1
   2  -4   1 58.2150 3.84811   1
   3  -4   1 427.094 37.6401   1
   4  -4   1 97.2462 11.3963   1
   5  -4   1 61.1086 9.89616   1
   6  -4   1 9.78955 4.45639   1
   7  -4   1 59.5939 7.31438   1
  -8  -3   1 65.2657 8.89773   1
  -7  -3   1 108.629 11.2811   1
  -6  -3   1 33.7994 5.57980   1
  -5  -3   1 97.4175 9.46191   1
  -4  -3   1 -1.4028 1.41704   1
  -3  -3   1 0.36257 1.31756   1
  -2  -3   1 38.8483 2.42427   1
  -1  -3   1 627.817 28.4753   1
   0  -3   1 738.988 28.5587   1
   1   4   0 57.5008 4.89285  -2
   1  -3   1 57.5008 4.89285   1
   2  -3   1 187.729 11.7714   1
   3  -3   1 36.8805 4.22950   1
   4  -3   1 172.268 16.9916   1
   5  -3   1 2.19187 4.87350   1
   6  -3   1 132.273 10.2921   1
   7  -3   1 12.1755 4.90765   1
  -8  -2   1 16.7148 6.45255   1
  -7  -2   1 286.452 24.4200   1
  -6  -2   1 106.153 10.8200   1
  -5  -2   1 141.448 9.25317   1
  -4  -2   1 33.6565 3.44873   1
  -3  -2   1 298.203 16.8913   1
  -2  -2   1 2.39901 1.02761   1
  -1  -2   1 68.9890 2.89287   1
   0  -2   1 155.911 11.9177  -2
   0  -2   1 155.911 11.9177   1
   1  -2   1 6.04678 1.21317   1
   2  -2   1 -2.2291 1.56717   1
   3  -2   1 63.7166 7.70746   1
   4  -2   1 51.9957 7.66566   1
   5  -2   1 5.76621 4.32823   1
   6  -2   1 -3.1230 3.34866   1
   7  -2   1 55.1691 9.65576   1
   8  -2   1 15.7121 7.05529   1
  -8  -1   1 14.1635 6.13128   1
  -7  -1   1 12.6199 5.56206   1
  -6  -1   1 91.5880 10.0870   1
  -5  -1   1 55.0259 4.03232   1
  -4  -1   1 622.737 28.8458   1
  -3  -1   1 292.987 13.7959   1
  -2  -1   1 263.613 14.7255   1
  -1  -1   1 112.933 5.20104   1
   0  -1   1 11.9277 1.31523  -2
   0  -1   1 11.9277 1.31523   1
   1  -1   1 1196.14 54.1191   1
   2   3   0 209.307 18.7321  -2
   2  -1   1 209.307 18.7321   1
   3  -1   1 692.936 40.3548   1
   4  -1   1 353.829 31.0339   1
   5  -1   1 8.18048 4.04009   1
   6  -1   1 35.4849 5.04665   1
   8  -1   1 19.7141 7.05445   1
  -8   0   1 -0.1686 5.46741   1
  -7   0   1 51.6992 8.32341   1
  -6   0   1 25.3261 3.37607   1
  -5   0   1 120.711 6.88413   1
  -4   0   1 93.6767 6.75509   1
  -3   0   1 329.863 19.5395   1
  -2   0   1 479.519 27.7205   1
  -1   0   1 407.474 18.4788   1
   0   0   1 0.12257 0.11939  -2
   0   0   1 0.12257 0.11939   1
   1   0   1 439.248 25.2222   1
   2   0   1 726.753 41.7177   1
   3   0   1 94.6979 6.59314   1
   4   0   1 -1.7146 2.88113   1
   5   0   1 29.9769 5.47013   1
   6   0   1 35.6941 4.74710   1
   7   0   1 17.1902 5.68429   1
   8   0   1 -3.8710 5.01477   1
  -8   1   1 5.97178 5.92469   1
  -7   1   1 98.9309 11.8204   1
  -6   1   1 44.5095 4.28273   1
  -5   1   1 9.26069 2.90232   1
  -4   1   1 29.6745 3.60120   1
  -3   1   1 63.9260 7.09898   1
  -2   1   1 17.9855 3.16484   1
  -1   1   1 229.099 13.3778   1
   0   1   1 3768.13 296.886  -2
   0   1   1 3768.13 296.886   1
   1   1   1 731.672 32.9826   1
   2   1   0 7059.43 554.169  -2
   2   1   1 7059.43 554.169   1
   3   1   1 108.863 7.11798   1
   4   1   1 623.138 36.5527   1
   5   1   1 197.012 12.3112   1
   6   1   1 48.3011 7.06320   1
   7   1   1 48.7501 7.82076   1
   8   1   1 2.63086 5.28576   1
  -7   2   1 11.6282 6.26865   1
  -6   2   1 146.221 10.8470   1
  -5   2   1 64.1900 6.11867   1
  -4   2   1 250.968 15.7673   1
  -3   2   1 -0.5472 2.72425   1
  -2   2   1 -1.0721 2.23432   1
  -1   2   1 404.812 34.1396   1
   0   2   1 22.7397 1.26687   1
   1   2   1 1393.76 60.6048   1
   2   2   1 2.86519 0.96262   1
   3   2   1 930.532 42.3956   1
   4   2   1 224.653 11.1115   1
   5   2   1 38.6355 3.77332   1
   6   2   1 71.4332 8.71646   1
   7   2   1 7.96702 4.96773   1
   8   2   1 41.5112 7.91013   1
  -7   3   1 53.4060 6.77533   1
  -6   3   1 7.58399 3.92830   1
  -5   3   1 142.996 10.3368   1
  -4   3   1 1.49174 2.64705   1
  -3   3   1 2.35709 3.09139   1
  -2   3   1 95.7878 6.75551   1
  -1   3   1 -0.6218 2.08523   1
   0   3   1 875.615 48.3152   1
   1   3   1 197.787 9.13776   1
   2   3   1 69.1501 3.44780   1
   3   3   1 62.6905 3.67960   1
   4   3   1 68.2269 3.99267   1
   5   3   1 87.7152 6.91259   1
   6   3   1 35.5609 5.80336   1
   7   3   1 63.8959 8.48655   1
   8   3   1 0.84898 4.89945   1
  -7   4   1 21.0429 5.24930   1
  -6   4   1 132.901 10.5463   1
  -5   4   1 3.31872 3.36515   1
  -4   4   1 46.1372 5.11645   1
  -3   4   1 44.6092 6.83992   1
  -2   4   1 257.745 15.9396   1
   1   5   2 495.544 42.5107  -2
  -1   4   1 495.544 42.5107   1
   0   4   1 457.048 20.4351   1
  -1   3   1 72.8452 6.20772  -2
   1   4   1 72.8452 6.20772   1
   2   4   1 53.1322 2.85462   1
   3   4   1 1.87457 1.42271   1
   4   4   1 2.83074 1.32637   1
   5   4   1 12.6941 2.19454   1
   6   4   1 30.3044 5.24192   1
   7   4   1 2.01774 3.87961   1
   8   4   1 113.014 12.1356   1
  -7   5   1 12.9980 4.74112   1
  -6   5   1 8.08137 4.23493   1
  -5   5   1 82.3916 7.71006   1
  -4   5   1 -3.2133 2.72604   1
  -3   5   1 188.561 18.4647   1
  -2   5   1 81.8403 6.24625   1
  -1   5   1 249.983 22.5180   1
   0   5   1 5.39600 1.32141   1
  -1   4   1 862.023 33.3155  -2
   1   5   1 862.023 33.3155   1
   2   5   1 -2.1329 1.06863   1
   3   5   1 426.687 19.1979   1
   4   5   1 56.4718 3.65266   1
   5   5   1 17.1518 2.34170   1
   6   5   1 8.60748 3.55985   1
   7   5   1 8.94996 4.13204   1
   8   5   1 -0.3044 4.01177   1
  -6   6   1 -3.2359 3.73443   1
  -5   6   1 65.1676 6.88970   1
  -4   6   1 38.8074 5.00155   1
  -3   6   1 -1.5968 2.30238   1
  -2   6   1 191.566 12.3882   1
   1   7   2 116.575 11.6140  -2
  -1   6   1 116.575 11.6140   1
   0   6   1 633.622 28.4893   1
  -1   5   1 293.754 16.1339  -2
   1   6   1 293.754 16.1339   1
   2   6   1 761.064 33.5657   1
   3   6   1 18.4915 1.93245   1
   4   6   1 384.549 17.6272   1
   5   6   1 60.1528 5.47353   1
   6   6   1 27.7887 5.24523   1
   7   6   1 2.25506 3.86888   1
   8   6   1 4.05629 4.22680   1
  -6   7   1 31.6128 5.73400   1
  -5   7   1 0.07893 3.49655   1
  -4   7   1 56.2011 6.00936   1
  -3   7   1 8.22282 2.76656   1
  -2   7   1 8.86024 2.61483   1
   1   8   2 271.765 22.6076  -2
  -1   7   1 271.765 22.6076   1
   0   7   1 44.6701 3.01329   1
  -1   6   1 350.823 19.1729  -2
   1   7   1 350.823 19.1729   1
   2   7   1 160.639 6.79842   1
   3   7   1 333.432 15.2497   1
   4   7   1 -0.6690 1.56284   1
   5   7   1 488.905 27.9345   1
   6   7   1 1.51557 3.53740   1
   7   7   1 49.7497 7.19799   1
   8   7   1 35.3316 6.53008   1
  -5   8   1 9.53852 4.05771   1
  -4   8   1 67.3353 6.63635   1
  -3   8   1 5.93341 2.64817   1
  -2   8   1 207.581 13.1550   1
  -1   8   1 9.06208 1.71993   1
   0   8   2 34.4066 4.46606  -2
   0   8   1 34.4066 4.46606   1
  -1   7   1 411.453 32.1630  -2
   1   8   1 411.453 32.1630   1
   2   8   1 121.731 5.36425   1
   3   8   1 10.4394 1.83508   1
   4   8   1 119.987 8.06534   1
   5   8   1 -6.3714 2.55942   1
   6   8   1 22.6918 5.14848   1
   7   8   1 18.2298 5.28018   1
   8   8   1 61.8443 8.64897   1
  -5   9   1 30.5918 5.68115   1
  -4   9   1 29.5152 4.88386   1
  -3   9   1 3.15091 2.77422   1
  -2   9   1 1.34454 2.34393   1
  -1   9   1 4.14504 2.13069   1
   0   9   2 267.063 13.4629  -2
   0   9   1 267.063 13.4629   1
  -1   8   1 11.7569 5.36024  -2
   1   9   1 11.7569 5.36024   1
  -2   7   1 172.700 14.6384  -2
   2   9   1 172.700 14.6384   1
   3   9   1 1.68061 1.68522   1
   4   9   1 2.16398 2.53644   1
   5   9   1 62.3646 7.89873   1
   6   9   1 2.17569 3.99745   1
   7   9   1 21.1590 5.66883   1
   8   9   1 0.98115 4.35027   1
  -4  10   1 10.9268 3.93535   1
  -3  10   1 19.6161 4.04561   1
  -2  10   1 44.3440 4.77197   1
  -1  10   1 38.1736 4.01813   1
   0  10   2 -2.4069 6.74094  -2
   0  10   1 -2.4069 6.74094   1
   1  10   1 224.180 11.1126   1
  -2   8   1 372.554 29.1813  -2
   2  10   1 372.554 29.1813   1
   3  10   1 16.0077 4.35602   1
   4  10   1 -2.2382 3.53398   1
   5  10   1 30.4885 6.14399   1
   6  10   1 4.22217 4.39797   1
   7  10   1 1.90974 4.57045   1
  -3  11   1 2.07263 3.14588   1
  -2  11   1 47.8300 4.99375   1
  -1  11   1 2.96306 6.41356   1
   0  11   1 95.8114 7.91067   1
   1  11   1 185.356 9.49590   1
  -2   9   1 221.048 18.4665  -2
   2  11   1 221.048 18.4665   1
   3  11   1 37.7905 6.04773   1
   4  11   1 37.2182 6.22465   1
   5  11   1 11.1202 4.81501   1
   6  11   1 0.65059 4.32945   1
   7  11   1 7.85431 5.08711   1
  -2  12   1 2.22283 2.72968   1
  -1  12   1 -2.5609 5.16899   1
   0  12   1 -6.3259 5.18374   1
   1  12   1 44.5115 4.03238   1
   2  12   1 117.371 11.2777   1
   3  12   1 57.5896 7.66084   1
   4  12   1 7.49037 4.72142   1
   5  12   1 41.8245 7.19537   1
   6  12   1 24.5389 6.30185   1
  -1  13   1 48.1979 9.60091   1
   0  13   1 -4.0355 4.85954   1
  -3 -14   2 -2.1453 4.08886   1
  -2 -14   2 4.18808 4.18810   1
  -1 -14   2 33.8544 6.24229   1
  -5 -13   2 27.8620 6.77648   1
  -4 -13   2 6.91266 4.98634   1
  -3 -13   2 36.1628 6.66999   1
  -2 -13   2 1.21732 3.89666   1
  -1 -13   2 6.99791 2.91486   1
   0 -13   2 3.69813 3.47986   1
   1 -13   2 15.2175 6.82802   1
  -6 -12   2 19.0545 6.32090   1
  -5 -12   2 4.30280 4.92824   1
  -4 -12   2 130.619 13.1076   1
  -3 -12   2 2.09246 4.37227   1
  -2 -12   2 90.4030 7.19838   1
  -1 -12   2 22.0669 3.63477   1
   0 -12   2 31.5211 4.98882   1
   1 -12   2 6.66515 3.64107   1
   2 -12   2 -0.2026 2.40696   1
  -7 -11   2 29.7383 7.02226   1
  -6 -11   2 -5.0785 4.46961   1
  -5 -11   2 7.86315 5.01336   1
  -4 -11   2 5.67631 4.58406   1
  -2 -11   2 24.8915 3.65634   1
  -1 -11   2 143.497 7.85939   1
   0 -11   1 205.328 18.4519  -2
   0 -11   2 205.328 18.4519   1
   1 -11   2 105.017 8.63188   1
   2 -11   2 1.38218 5.79332   1
   3 -11   2 3.75597 3.16642   1
  -7 -10   2 14.6973 5.53273   1
  -6 -10   2 -0.8850 4.13263   1
  -5 -10   2 0.53436 4.23411   1
  -4 -10   2 88.1917 10.0884   1
  -3 -10   2 -1.5520 2.26717   1
  -2 -10   2 52.0943 4.85281   1
  -1 -10   2 76.3442 5.22489   1
   0 -10   1 350.691 28.1247  -2
   0 -10   2 350.691 28.1247   1
   1 -10   2 5.00264 3.24105   1
   2 -10   2 117.587 15.1575   1
   3 -10   2 -13.229 5.30311   1
   4 -10   2 14.8968 4.17429   1
  -8  -9   2 40.8454 7.58210   1
  -7  -9   2 18.3412 5.66932   1
  -6  -9   2 1.62576 4.31036   1
  -5  -9   2 -2.0918 3.86225   1
  -4  -9   2 40.9413 4.20145   1
  -3  -9   2 1.07886 2.26213   1
  -2  -9   2 0.79503 1.34204   1
  -1  -9   2 189.740 9.52952   1
   0  -9   2 12.6084 2.24985   1
  -1 -10   1 493.109 39.6132  -2
   1  -9   2 493.109 39.6132   1
   2  -9   2 29.1504 4.61920   1
   3  -9   2 49.4375 9.74502   1
   4  -9   2 -5.1858 5.46415   1
   5  -9   2 48.2011 10.3728   1
  -8  -8   2 26.6368 6.33624   1
  -7  -8   2 33.8174 6.74052   1
  -6  -8   2 19.5536 5.47168   1
  -5  -8   2 26.7538 5.55589   1
  -4  -8   2 52.2609 4.75710   1
  -3  -8   2 10.5694 2.45413   1
  -2  -8   2 1.59345 1.28309   1
  -1  -8   2 63.9206 3.28511   1
   0  -8   2 225.446 9.41851   1
  -1  -9   1 74.0517 9.61400  -2
   1  -8   2 74.0517 9.61400   1
   2  -8   2 43.9995 5.00891   1
   4  -8   2 12.6656 7.41072   1
   5  -8   2 -0.3346 6.40683   1
  -8  -7   2 14.1093 5.40321   1
  -7  -7   2 130.618 13.1104   1
  -6  -7   2 94.3824 10.0299   1
  -5  -7   2 84.3416 6.17458   1
  -4  -7   2 55.6731 4.63326   1
  -3  -7   2 78.2944 5.37291   1
  -2  -7   2 167.314 7.15968   1
  -1  -7   2 0.58571 0.99095   1
   0  -7   2 134.836 5.78315   1
  -1  -8   1 50.6469 5.72365  -2
   1  -7   2 50.6469 5.72365   1
   2  -7   2 2.96024 2.45053   1
   3  -7   2 32.6091 6.96834   1
   4  -7   2 159.017 17.5575   1
   5  -7   2 -4.1760 5.87041   1
   6  -7   2 -4.6396 4.15639   1
  -8  -6   2 17.5847 5.53421   1
  -7  -6   2 55.3275 7.80998   1
  -6  -6   2 75.8026 7.09504   1
  -5  -6   2 68.6779 5.54021   1
  -4  -6   2 198.594 11.6587   1
  -3  -6   2 161.818 6.93477   1
  -2  -6   2 3.58499 1.37836   1
  -1  -6   2 786.485 30.6322   1
   0  -6   2 457.514 18.1179   1
  -1  -7   1 282.518 13.7329  -2
   1  -6   2 282.518 13.7329   1
   2  -6   2 28.2094 3.62738   1
   3  -6   2 128.007 14.2339   1
   4  -6   2 0.55497 4.83001   1
   5  -6   2 55.2081 10.1727   1
   6  -6   2 82.9748 8.56664   1
  -8  -5   2 5.11216 4.49108   1
  -7  -5   2 79.8572 9.55236   1
  -6  -5   2 3.03889 2.64014   1
  -5  -5   2 50.0951 4.49774   1
  -4  -5   2 61.1897 4.80464   1
  -3  -5   2 200.007 9.51859   1
  -2  -5   2 701.935 27.3976   1
  -1  -5   2 2233.76 86.1085   1
   0  -5   2 2289.69 88.1525   1
  -1  -6   1 463.137 21.9095  -2
   1  -5   2 463.137 21.9095   1
   2  -5   2 478.786 22.5799   1
   3  -5   2 -8.1981 3.45643   1
   4  -5   2 98.8474 12.2009   1
   5  -5   2 50.7812 9.28279   1
   6  -5   2 43.0689 9.15153   1
   7  -5   2 7.77277 4.52179   1
  -8  -4   2 28.0077 6.37788   1
  -7  -4   2 20.0471 3.83051   1
  -6  -4   2 11.5716 3.03253   1
  -5  -4   2 11.1995 2.63537   1
  -4  -4   2 18.6838 2.42805   1
  -3  -4   2 11.5858 2.22938   1
  -2  -4   2 12.8621 1.26700   1
  -1  -4   2 160.017 6.57457   1
   0  -4   2 962.403 37.2034   1
  -1  -5   1 392.553 18.4432  -2
   1  -4   2 392.553 18.4432   1
   2  -4   2 35.9948 3.02573   1
   3  -4   2 439.974 38.7875   1
   4  -4   2 113.343 12.9806   1
   5  -4   2 113.867 13.4250   1
   6  -4   2 84.7332 12.4409   1
   7  -4   2 13.2504 4.82812   1
   8   4   6 158.289 16.2574  -2
  -8  -3   2 158.289 16.2574   1
  -7  -3   2 52.7934 7.46428   1
  -6  -3   2 256.736 21.4914   1
  -5  -3   2 4.13491 3.07595   1
  -4  -3   2 244.770 11.6154   1
  -3  -3   2 -0.5420 1.31265   1
  -2  -3   2 36.7480 1.96864   1
  -1  -3   2 275.430 10.8720   1
   0  -3   2 2284.04 87.8933   1
  -1  -4   1 662.767 30.3816  -2
   1  -3   2 662.767 30.3816   1
   2  -3   2 200.566 9.92099   1
   3  -3   2 137.967 9.56601   1
   4  -3   2 279.164 25.7731   1
   5  -3   2 135.543 14.8130   1
   6  -3   2 22.1791 7.14153   1
   7  -3   2 36.8324 5.91514   1
   8   5   6 -3.8177 7.99394  -2
  -8  -2   2 -3.8177 7.99394   1
  -7  -2   2 272.030 23.3087   1
  -6  -2   2 -3.0570 3.65336   1
  -5  -2   2 173.689 10.9063   1
  -4  -2   2 33.1535 3.46023   1
  -3  -2   2 86.1647 5.69200   1
  -2  -2   2 38.0344 2.42965   1
  -1  -2   2 2350.27 90.3630   1
   0  -2   2 1251.95 48.2251   1
   1  -2   2 1.23552 1.38389   1
  -2  -4   1 278.113 24.6548  -2
   2  -2   2 278.113 24.6548   1
   3  -2   2 9.56505 2.35907   1
   4  -2   2 108.165 11.7771   1
   5  -2   2 13.1581 5.19675   1
   6  -2   2 18.7865 6.13920   1
   7  -2   2 27.8599 5.39292   1
  -8  -1   2 58.6699 9.32567   1
  -7  -1   2 14.0389 5.54801   1
  -6  -1   2 223.853 19.5406   1
  -5  -1   2 9.26732 2.90151   1
  -4  -1   2 93.7397 6.50458   1
  -3  -1   2 0.52509 1.58323   1
  -2  -1   2 199.476 11.2864   1
  -1  -1   2 58.2366 2.96292   1
   0  -1   2 373.715 27.7369  -2
   0  -1   2 373.715 27.7369   1
   1  -1   2 160.060 6.62199   1
  -2  -3   1 214.077 13.1167  -2
   2  -1   2 214.077 13.1167   1
   3  -1   2 8.94818 2.47355   1
   4  -1   2 7.30282 2.50089   1
   5  -1   2 4.35256 3.70159   1
   6  -1   2 2.25935 4.90108   1
   8  -1   2 59.4433 9.84045   1
  -8   0   2 -5.8523 5.33523   1
  -7   0   2 16.4923 5.97522   1
  -6   0   2 9.18998 3.64319   1
  -5   0   2 77.4604 6.22685   1
  -4   0   2 -2.3099 1.41644   1
  -3   0   2 467.772 21.6980   1
  -2   0   2 248.464 13.9598   1
  -1   0   2 831.296 44.8430   1
   0   0   2 580.952 31.2220  -2
   0   0   2 580.952 31.2220   1
   1   0   2 11.4543 1.03623   1
  -2  -2   1 1231.00 70.3849  -2
   2   0   2 1231.00 70.3849   1
   3   0   2 664.785 38.6715   1
   4   0   2 4.45974 2.16200   1
   5   0   2 41.6822 6.36201   1
   6   0   2 -2.9476 3.99494   1
   7   0   2 2.70799 4.87989   1
   8   0   2 29.6551 7.88094   1
  -8   1   2 1.42514 5.68336   1
  -7   1   2 54.2780 8.71246   1
  -6   1   2 -1.2967 3.10654   1
  -5   1   2 23.4991 3.43552   1
  -4   1   2 110.371 7.74996   1
  -3   1   2 10.8553 2.25785   1
  -2   1   2 284.921 16.8477   1
  -1   1   2 2512.10 197.346   1
   0   1   2 4562.63 358.129  -2
   0   1   2 4562.63 358.129   1
   1   1   2 19.1437 1.14203   1
  -2  -1   1 9999.99 567.365  -2
   2   1   2 9999.99 567.365   1
   3   1   2 17.3532 2.44385   1
   4   1   2 539.071 31.8518   1
   5   1   2 182.195 12.1850   1
   6   1   2 25.2262 5.31894   1
   7   1   2 23.3977 6.06736   1
   8   1   2 -3.0476 4.86576   1
  -7   2   2 46.2517 8.38684   1
  -6   2   2 42.2936 5.37069   1
  -5   2   2 10.5089 3.16393   1
  -4   2   2 5.26660 2.45780   1
  -3   2   2 21.4843 2.88429   1
  -2   2   2 11.5900 1.90679   1
  -1   2   2 2226.23 126.696   1
   0   2   2 942.206 50.6264   1
   1   2   2 614.083 33.1992   1
  -2   0   1 374.155 28.2205  -2
   2   2   2 374.155 28.2205   1
   3   2   2 400.277 18.5986   1
   4   2   2 182.102 9.24637   1
   5   2   2 205.779 10.5611   1
   6   2   2 2.00217 3.91910   1
   7   2   2 178.686 16.7348   1
   8   2   2 27.4374 6.80864   1
  -7   3   2 16.2213 4.72698   1
  -6   3   2 78.7741 7.61048   1
  -5   3   2 23.1225 3.98248   1
  -4   3   2 101.233 7.61377   1
  -3   3   2 5.18958 2.13501   1
  -2   3   2 22.4177 2.68898   1
  -1   3   2 119.964 7.41441   1
   0   3   2 588.427 26.6613   1
  -1   2   2 2182.13 160.491  -2
   1   3   2 2182.13 160.491   1
   2   3   2 734.852 28.5117   1
   3   3   2 1.46156 1.75779   1
   4   3   2 34.8271 2.80749   1
   5   3   2 39.3023 4.31378   1
   6   3   2 133.816 9.58745   1
   7   3   2 34.7819 6.43959   1
   8   3   2 86.5270 10.9821   1
  -7   4   2 48.2524 9.37278   1
  -6   4   2 94.5737 8.77392   1
  -5   4   2 91.7106 7.75003   1
  -4   4   2 134.207 9.55757   1
  -3   4   2 7.18420 2.42380   1
  -2   4   2 480.149 28.2599   1
  -1   4   2 1.77751 1.45349   1
   0   4   2 165.797 6.71685   1
  -1   3   2 125.581 5.81724  -2
   1   4   2 125.581 5.81724   1
   2   4   2 85.0575 4.13194   1
   3   4   2 52.7146 3.13386   1
   4   4   2 19.3518 2.13326   1
   5   4   2 130.226 8.78937   1
   6   4   2 1.73164 2.81978   1
   7   4   2 65.2870 8.30790   1
   8   4   2 41.8969 7.33487   1
  -7   5   2 7.83037 6.13948   1
  -6   5   2 46.8147 6.18335   1
  -5   5   2 86.3549 7.88536   1
  -4   5   2 34.6277 4.53112   1
  -3   5   2 71.4549 5.81642   1
  -2   5   2 92.2282 6.64580   1
  -1   5   2 1093.47 62.6310   1
   0   5   2 612.744 23.7505   1
  -1   4   2 348.215 15.3830  -2
   1   5   2 348.215 15.3830   1
   2   5   2 84.6092 4.20607   1
   3   5   2 2.73921 1.24444   1
   4   5   2 2.10260 1.44427   1
   5   5   2 67.1568 4.22888   1
   6   5   2 18.6449 3.50274   1
   7   5   2 5.39815 3.80688   1
   8   5   2 18.0677 5.13021   1
  -6   6   2 4.01972 3.80223   1
  -5   6   2 13.7210 4.15917   1
  -4   6   2 15.6096 3.63878   1
  -3   6   2 15.2637 3.11478   1
  -2   6   2 483.421 23.6845   1
  -1   6   2 158.561 9.97494   1
   0   6   2 216.919 8.83148   1
  -1   5   2 1354.49 59.8835  -2
   1   6   2 1354.49 59.8835   1
   2   6   2 1034.19 45.3864   1
  -3   3   1 44.1672 5.41684  -2
   3   6   2 44.1672 5.41684   1
   4   6   2 461.397 20.8151   1
   5   6   2 6.71330 2.63050   1
   6   6   2 130.425 9.31827   1
   7   6   2 2.45068 3.73911   1
   8   6   2 1.68433 4.02226   1
  -6   7   2 1.39165 3.95457   1
  -5   7   2 39.4446 5.37013   1
  -4   7   2 22.9246 4.09805   1
  -3   7   2 -4.8540 2.12553   1
  -2   7   2 158.474 10.5596   1
  -1   7   2 59.0861 4.54508   1
   0   7   2 14.9074 1.37885   1
  -1   6   2 294.619 16.1144  -2
   1   7   2 294.619 16.1144   1
   2   7   2 17.7147 2.25449   1
   3   7   2 77.7871 4.25406   1
   4   7   2 128.263 8.47261   1
   5   7   2 480.230 27.4437   1
   6   7   2 29.3068 4.34075   1
   7   7   2 11.8728 4.36260   1
   8   7   2 2.48329 4.01822   1
  -5   8   2 -0.4854 3.50483   1
  -4   8   2 19.2164 4.04404   1
  -3   8   2 8.17004 2.79336   1
  -2   8   2 110.602 7.97868   1
  -1   8   2 47.1169 4.08642   1
   0   8   3 59.3259 5.36693  -2
   0   8   2 59.3259 5.36693   1
  -1   7   2 267.569 21.6675  -2
   1   8   2 267.569 21.6675   1
  -2   6   2 854.744 63.8968  -2
   2   8   2 854.744 63.8968   1
   3   8   2 50.1625 3.35042   1
   4   8   2 100.297 7.09091   1
   5   8   2 89.6678 7.00142   1
   6   8   2 4.97913 3.14400   1
   7   8   2 30.3498 5.95508   1
   8   8   2 64.7386 8.72027   1
  -5   9   2 66.9744 7.46234   1
  -4   9   2 15.9154 3.67047   1
  -3   9   2 2.15815 2.63342   1
  -2   9   2 -1.6146 2.24614   1
  -1   9   2 22.1182 2.94962   1
   0   9   2 309.004 18.6010   1
  -1   8   2 101.736 10.4509  -2
   1   9   2 101.736 10.4509   1
  -2   7   2 175.868 14.5270  -2
   2   9   2 175.868 14.5270   1
   3   9   2 12.7632 2.55642   1
   4   9   2 22.9259 3.51123   1
   5   9   2 24.8586 3.92341   1
   6   9   2 5.41831 4.33480   1
   7   9   2 10.2424 4.81994   1
   8   9   2 -1.0647 4.19181   1
  -4  10   2 42.1858 5.74330   1
  -3  10   2 14.4753 3.67050   1
  -2  10   2 106.157 7.90328   1
  -1  10   2 6.42270 2.38133   1
   0  10   2 -3.2434 4.08429   1
   1  10   2 74.9002 4.66295   1
  -2   8   2 174.130 14.6875  -2
   2  10   2 174.130 14.6875   1
   3  10   2 58.6177 4.82230   1
   4  10   2 12.0352 3.03299   1
   5  10   2 28.0827 4.28796   1
   6  10   2 13.8728 5.07854   1
   7  10   2 -4.3051 4.07120   1
  -3  11   2 47.4722 5.57967   1
  -2  11   2 5.71344 3.12277   1
  -1  11   2 127.216 9.03254   1
   0  11   2 -0.0334 5.17640   1
   1  11   2 3.68275 2.14053   1
  -2   9   2 96.1690 9.73246  -2
   2  11   2 96.1690 9.73246   1
   3  11   2 239.848 14.3286   1
   4  11   2 1.35599 3.93425   1
   5  11   2 21.4805 5.63624   1
   6  11   2 2.04941 4.45612   1
   7  11   2 0.09900 4.41083   1
  -2  12   2 46.2862 5.00859   1
  -1  12   2 -5.3801 2.13920   1
   0  12   2 35.1049 7.99082   1
   4  12   2 130.955 12.5390   1
   5  12   2 4.08798 4.56527   1
   6  12   2 10.5983 5.42512   1
  -1  13   2 31.8728 8.30617   1
  -3 -14   3 24.5928 6.21729   1
  -2 -14   3 -0.4636 4.09097   1
  -5 -13   3 36.2833 7.71632   1
  -4 -13   3 1.21709 4.75787   1
  -3 -13   3 1.82368 4.38689   1
  -2 -13   3 8.01765 4.53533   1
  -1 -13   3 4.73599 2.97758   1
   0 -13   3 7.07058 3.87004   1
   1 -13   3 8.18226 4.10071   1
  -6 -12   3 75.4526 10.4450   1
  -5 -12   3 47.1142 8.09981   1
  -4 -12   3 48.1678 7.83220   1
  -3 -12   3 39.1962 6.86439   1
  -2 -12   3 71.2238 6.33616   1
  -1 -12   3 4.06353 2.74628   1
   0 -12   3 44.2054 5.71545   1
   1 -12   3 0.77987 3.33714   1
   2 -12   3 12.8732 6.78102   1
  -7 -11   3 15.8872 6.22317   1
  -6 -11   3 14.8804 6.18954   1
  -5 -11   3 2.92396 4.79070   1
  -4 -11   3 65.3841 8.78112   1
  -3 -11   3 86.4030 6.79571   1
  -2 -11   3 10.0243 3.13355   1
  -1 -11   3 96.2469 5.94629   1
   0 -11   3 2.80727 2.26271   1
   1 -11   3 52.1802 6.02313   1
   2 -11   3 -3.6813 5.73241   1
   3 -11   3 8.56946 6.83013   1
  -7 -10   3 15.2228 5.94831   1
  -6 -10   3 6.20954 4.74911   1
  -5 -10   3 40.7913 7.10197   1
  -4 -10   3 69.6209 8.88170   1
  -3 -10   3 1.88838 2.49834   1
  -2 -10   3 145.199 9.29793   1
  -1 -10   3 53.6551 3.31395   1
   0 -10   3 119.451 6.85266   1
   1 -10   3 24.7383 4.13259   1
   2 -10   3 196.806 13.3829   1
   3 -10   3 44.1677 9.52403   1
   4 -10   3 4.74586 6.81399   1
  -7  -9   3 -3.5027 4.31609   1
  -6  -9   3 12.7421 5.30140   1
  -5  -9   3 1.54588 4.01033   1
  -4  -9   3 -2.7837 2.25989   1
  -3  -9   3 57.9267 5.04441   1
  -2  -9   3 25.0139 2.81962   1
  -1  -9   3 105.832 5.03888   1
   0  -9   3 43.9704 2.68896   1
   1  -9   3 318.617 19.4961   1
   2  -9   3 61.9353 6.30233   1
   3  -9   3 105.111 14.2474   1
   4  -9   3 -11.655 5.69845   1
  -8  -8   3 148.895 15.1271   1
  -7  -8   3 5.30362 4.95815   1
  -6  -8   3 102.964 11.0812   1
  -5  -8   3 -2.0264 2.47473   1
  -4  -8   3 98.7923 6.95870   1
  -3  -8   3 45.0126 4.19161   1
  -2  -8   3 -0.3468 1.30071   1
  -1  -8   3 194.597 8.27015   1
   0  -8   3 21.8780 1.91305   1
  -1  -9   2 226.798 19.9626  -2
   1  -8   3 226.798 19.9626   1
   2  -8   3 116.525 8.59931   1
   3  -8   3 57.1843 9.66691   1
   4  -8   3 -0.2444 5.72554   1
   5  -8   3 -3.3186 6.39703   1
  -8  -7   3 15.2366 5.52513   1
  -7  -7   3 110.558 12.0043   1
  -6  -7   3 6.26684 4.23769   1
  -5  -7   3 131.237 8.68190   1
  -4  -7   3 -0.4757 2.22839   1
  -3  -7   3 8.48476 2.23448   1
  -2  -7   3 21.1289 1.86119   1
  -1  -7   3 181.992 7.68073   1
   0  -7   3 37.5749 2.40738   1
  -1  -8   2 95.3343 5.31628  -2
   1  -7   3 95.3343 5.31628   1
   2  -7   3 68.1873 5.77361   1
   3  -7   3 1.75423 5.13790   1
   4  -7   3 3.42274 5.48759   1
   5  -7   3 17.9276 7.57165   1
   6  -7   3 -9.8912 6.37431   1
  -8  -6   3 20.1264 5.72737   1
  -7  -6   3 7.42785 4.44369   1
  -6  -6   3 170.243 10.8886   1
  -5  -6   3 1.98552 2.50003   1
  -4  -6   3 200.919 11.8088   1
  -3  -6   3 102.778 5.40428   1
  -2  -6   3 233.284 9.63151   1
  -1  -6   3 9.26833 1.44106   1
   0  -6   3 598.683 23.5572   1
  -1  -7   2 21.1407 2.74319  -2
   1  -6   3 21.1407 2.74319   1
   2  -6   3 66.2465 5.50432   1
   3  -6   3 191.966 19.4140   1
   4  -6   3 47.2701 8.70734   1
   5  -6   3 -0.3145 5.36074   1
   6  -6   3 32.7145 9.17547   1
  -8  -5   3 4.48333 4.67331   1
  -7  -5   3 5.15782 4.26320   1
  -6  -5   3 0.55520 2.57936   1
  -5  -5   3 54.9289 4.90031   1
  -4  -5   3 32.0190 3.50485   1
  -3  -5   3 110.122 4.80210   1
  -2  -5   3 58.6943 2.99877   1
  -1  -5   3 1315.65 50.9935   1
   0  -5   3 37.3923 2.24569   1
  -1  -6   2 1169.54 53.6810  -2
   1  -5   3 1169.54 53.6810   1
   2  -5   3 150.070 7.94164   1
   3  -5   3 35.6090 6.48881   1
   4  -5   3 -5.6094 4.20209   1
   5  -5   3 2.19416 5.25457   1
   6  -5   3 -0.7056 5.82589   1
   7  -5   3 6.15059 4.70424   1
   8   3   7 102.961 13.1277  -2
  -8  -4   3 102.961 13.1277   1
  -7  -4   3 1.72267 3.11719   1
  -6  -4   3 1.03495 2.90848   1
  -5  -4   3 4.76612 2.50533   1
  -4  -4   3 -0.0285 1.94980   1
  -3  -4   3 8.42739 1.28391   1
  -2  -4   3 63.8651 3.10086   1
  -1  -4   3 95.8822 4.18386   1
   0  -4   3 346.577 13.7532   1
  -1  -5   2 2389.36 108.308  -2
   1  -4   3 2389.36 108.308   1
   2  -4   3 572.460 26.6672   1
   3  -4   3 23.6375 5.76191   1
   4  -4   3 323.243 29.8366   1
   5  -4   3 42.1061 8.40125   1
   6  -4   3 122.192 14.8821   1
   7  -4   3 3.85400 6.16738   1
   8   4   7 71.6585 10.9675  -2
  -8  -3   3 71.6585 10.9675   1
  -7  -3   3 2.55438 3.08514   1
  -6  -3   3 239.151 14.4931   1
  -5  -3   3 2.88672 2.24651   1
  -4  -3   3 10.0228 1.97866   1
  -3  -3   3 8.82483 1.65773   1
  -2  -3   3 20.5800 1.52112   1
  -1  -3   3 51.3874 2.49251   1
   0  -3   3 25.3833 1.56705   1
  -1  -4   2 542.189 29.8704  -2
   1  -3   3 542.189 29.8704   1
  -3  -6   1 1598.04 133.529  -2
   3  -3   3 1598.04 133.529   1
   4  -3   3 190.235 18.6300   1
   5  -3   3 151.226 16.2101   1
   6  -3   3 -5.3737 4.74300   1
   7  -3   3 44.4641 9.41095   1
   8   5   7 23.3697 8.97773  -2
  -8  -2   3 23.3697 8.97773   1
  -7  -2   3 16.7177 5.29389   1
  -6  -2   3 55.2161 7.66051   1
  -5  -2   3 364.704 29.0894   1
  -4  -2   3 3.96037 1.99001   1
  -3  -2   3 212.861 10.0895   1
  -2  -2   3 13.1291 1.56879   1
  -1  -2   3 293.844 11.5971   1
   0  -2   3 1650.01 63.5110   1
   1  -2   3 1.36691 1.01789   1
  -2  -4   2 126.866 12.6316  -2
   2  -2   3 126.866 12.6316   1
   3  -2   3 22.9544 3.14476   1
   4  -2   3 49.3517 7.81739   1
   5  -2   3 37.4419 7.73398   1
   6  -2   3 55.2039 9.03395   1
   7  -2   3 -4.1015 5.03364   1
  -8  -1   3 -11.343 4.52847   1
  -7  -1   3 18.0152 5.59259   1
  -6  -1   3 160.238 15.0677   1
  -5  -1   3 37.8772 4.20799   1
  -4  -1   3 23.4429 3.05241   1
  -3  -1   3 59.4430 4.42679   1
  -2  -1   3 637.962 34.7729   1
  -1  -1   3 81.5729 4.01344   1
   0  -1   3 387.297 28.8120  -2
   0  -1   3 387.297 28.8120   1
   1  -1   3 87.6827 4.48069   1
  -2  -3   2 67.3498 4.04845  -2
   2  -1   3 67.3498 4.04845   1
   3  -1   3 135.019 9.02206   1
   4  -1   3 -0.3444 2.19526   1
   5  -1   3 64.0836 8.73707   1
   6  -1   3 -4.3067 4.28650   1
   8  -1   3 17.2250 6.84869   1
  -8   0   3 8.31100 6.22549   1
  -7   0   3 11.8925 5.79791   1
  -6   0   3 56.6035 8.27137   1
  -5   0   3 76.1267 6.23714   1
  -4   0   3 48.7055 4.36678   1
  -3   0   3 267.834 15.3333   1
  -2   0   3 84.2477 5.29954   1
  -1   0   3 1.76114 0.94509   1
   0   0   3 192.446 10.5192  -2
   0   0   3 192.446 10.5192   1
   1   0   3 632.201 28.6686   1
  -2  -2   2 106.968 5.49436  -2
   2   0   3 106.968 5.49436   1
   3   0   3 606.742 35.4239   1
   4   0   3 33.6432 3.82365   1
   5   0   3 30.1812 5.67951   1
   6   0   3 7.72012 4.40736   1
   8   0   3 18.0208 6.87403   1
  -8   1   3 0.93491 5.96055   1
  -7   1   3 -4.8828 4.61733   1
  -6   1   3 0.96297 3.16502   1
  -5   1   3 204.770 12.8416   1
  -4   1   3 88.9695 6.40593   1
  -3   1   3 111.017 10.4630   1
  -2   1   3 342.848 27.8988   1
  -1   1   3 218.708 12.1541   1
   0   1   3 666.364 52.5901  -2
   0   1   3 666.364 52.5901   1
   1   1   3 11.8645 0.94744   1
  -2  -1   2 9327.93 529.349  -2
   2   1   3 9327.93 529.349   1
   3   1   3 -2.9755 1.70240   1
   4   1   3 720.359 42.0134   1
   5   1   3 18.2468 3.39859   1
   7   1   3 4.77017 4.70584   1
   8   1   3 16.9516 6.26010   1
  -7   2   3 15.5147 6.12012   1
  -6   2   3 15.7861 4.08263   1
  -5   2   3 49.1115 7.45175   1
  -4   2   3 37.1073 4.00115   1
  -3   2   3 18.3419 2.64849   1
  -2   2   3 68.6411 4.92981   1
  -1   2   3 0.55235 1.42444   1
   0   2   3 13.2337 1.80638   1
   1   2   3 98.1525 5.58769   1
  -2   0   2 381.254 22.0654  -2
   2   2   3 381.254 22.0654   1
   3   2   3 162.438 10.1652   1
   4   2   3 1347.84 77.5268   1
   5   2   3 334.098 16.2435   1
   6   2   3 17.1392 4.68264   1
   7   2   3 59.3010 8.37689   1
   8   2   3 3.95489 5.28282   1
  -7   3   3 3.59392 3.93452   1
  -6   3   3 111.163 12.9768   1
  -5   3   3 1.74410 2.79490   1
  -4   3   3 61.0718 5.45492   1
  -3   3   3 39.5685 4.03234   1
  -2   3   3 31.1619 3.19476   1
  -1   3   3 12.0061 1.75463   1
   0   3   3 8.10924 1.48359   1
  -1   2   3 456.285 33.8684  -2
   1   3   3 456.285 33.8684   1
   2   3   3 457.252 20.8798   1
   3   3   3 193.484 9.32407   1
   4   3   3 47.8148 3.33141   1
   5   3   3 94.2050 5.70694   1
   6   3   3 24.3660 4.08152   1
   7   3   3 35.8231 6.70093   1
   8   3   3 121.581 13.2088   1
  -7   4   3 48.3506 6.46826   1
  -6   4   3 6.07489 5.41583   1
  -5   4   3 258.448 16.8627   1
  -4   4   3 2.26793 2.53817   1
  -3   4   3 62.0243 5.21485   1
  -2   4   3 16.1494 2.52948   1
  -1   4   3 2.12976 1.43560   1
   0   4   3 112.330 6.34187   1
  -1   3   3 334.819 18.2821  -2
   1   4   3 334.819 18.2821   1
   2   4   3 10.5014 1.65162   1
  -3   1   2 24.1875 4.13257  -2
   3   4   3 24.1875 4.13257   1
   4   4   3 28.2926 1.94274   1
   5   4   3 62.2039 5.37985   1
   6   4   3 14.2561 3.42365   1
   7   4   3 17.2469 5.31096   1
   8   4   3 16.9700 5.74173   1
  -7   5   3 3.07621 6.18727   1
  -6   5   3 124.498 13.8213   1
  -5   5   3 10.2051 3.55249   1
  -4   5   3 132.552 9.63246   1
  -3   5   3 2.77257 2.21614   1
  -2   5   3 51.7869 4.54510   1
  -1   5   3 127.903 8.19099   1
   0   5   3 386.768 22.6228   1
  -1   4   3 60.3336 3.14547  -2
   1   5   3 60.3336 3.14547   1
   2   5   3 633.726 27.9254   1
  -3   2   2 115.218 10.0756  -2
   3   5   3 115.218 10.0756   1
   4   5   3 24.3972 2.15856   1
   5   5   3 83.6732 6.43644   1
   6   5   3 11.0173 3.17119   1
   7   5   3 9.60110 3.59249   1
   8   5   3 31.2235 6.17827   1
  -6   6   3 6.53949 5.32726   1
  -5   6   3 51.3753 6.11715   1
  -4   6   3 17.8381 3.63332   1
  -3   6   3 65.4121 5.77861   1
  -2   6   3 -1.3283 2.00728   1
  -1   6   3 160.886 10.0737   1
   0   6   3 96.7273 4.90975   1
  -1   5   3 855.372 45.0405  -2
   1   6   3 855.372 45.0405   1
   2   6   3 52.0634 5.29797   1
  -3   3   2 81.8611 7.91412  -2
   3   6   3 81.8611 7.91412   1
   4   6   3 75.4548 5.66582   1
   5   6   3 28.0431 3.69077   1
   6   6   3 43.9550 5.08282   1
   7   6   3 12.5592 3.58034   1
   8   6   3 0.22582 3.91430   1
  -6   7   3 -2.1414 5.17457   1
  -5   7   3 32.0145 5.13367   1
  -4   7   3 16.7466 3.70870   1
  -3   7   3 17.9977 3.41830   1
  -2   7   3 15.9961 2.94589   1
  -1   7   3 30.8482 3.22711   1
   0   7   3 189.454 9.14913   1
  -1   6   3 248.869 13.8960  -2
   1   7   3 248.869 13.8960   1
   2   7   3 656.944 29.0589   1
  -3   4   2 244.360 19.4718  -2
   3   7   3 244.360 19.4718   1
   4   7   3 423.579 24.0765   1
   5   7   3 179.333 11.4741   1
   6   7   3 152.472 10.3764   1
   7   7   3 19.6272 3.88813   1
   8   7   3 36.1177 6.65848   1
  -5   8   3 27.7248 4.83335   1
  -4   8   3 20.4071 4.02560   1
  -3   8   3 1.00391 2.43379   1
  -2   8   3 123.133 8.73474   1
  -1   8   3 56.0077 4.54164   1
   0   8   4 3.54915 6.07962  -2
   0   8   3 3.54915 6.07962   1
  -1   7   3 83.0194 8.41093  -2
   1   8   3 83.0194 8.41093   1
  -2   6   3 170.614 14.0091  -2
   2   8   3 170.614 14.0091   1
   3   8   3 161.075 9.91690   1
   4   8   3 19.2085 3.12394   1
   5   8   3 165.611 10.7630   1
   6   8   3 63.9619 6.12502   1
   7   8   3 51.8644 7.51194   1
   8   8   3 17.7541 5.28049   1
  -5   9   3 53.0480 6.62590   1
  -4   9   3 15.6508 4.04813   1
  -3   9   3 10.8893 3.25140   1
  -2   9   3 3.43164 2.72490   1
  -1   9   3 4.47123 2.17720   1
   0   9   3 164.419 10.5925   1
  -1   8   3 124.806 11.8728  -2
   1   9   3 124.806 11.8728   1
  -2   7   3 106.895 9.63501  -2
   2   9   3 106.895 9.63501   1
   3   9   3 13.7242 2.67295   1
  -4   5   2 124.962 11.6376  -2
   4   9   3 124.962 11.6376   1
   5   9   3 22.7932 3.83887   1
   6   9   3 2.52388 3.35213   1
   7   9   3 21.0340 5.17093   1
   8   9   3 22.5461 5.80981   1
  -4  10   3 66.6427 6.79340   1
  -3  10   3 21.1459 4.20250   1
  -2  10   3 80.0859 6.54350   1
  -1  10   3 11.7840 2.68033   1
   0  10   3 9.38656 5.07198   1
  -1   9   3 27.8208 6.74570  -2
   1  10   3 27.8208 6.74570   1
  -2   8   3 139.023 12.0667  -2
   2  10   3 139.023 12.0667   1
   3  10   3 89.2243 6.36446   1
  -4   6   2 82.8266 9.04314  -2
   4  10   3 82.8266 9.04314   1
   5  10   3 -1.3249 2.85546   1
   6  10   3 10.6409 3.56778   1
   7  10   3 31.5526 6.49526   1
  -3  11   3 83.8626 7.31133   1
  -2  11   3 70.3071 6.38193   1
  -1  11   3 183.226 12.0228   1
   0  11   3 13.1818 5.89714   1
   2  11   3 33.8123 4.28256   1
   3  11   3 240.505 14.1946   1
   4  11   3 3.96170 2.66647   1
   5  11   3 99.5633 7.69675   1
   6  11   3 25.3946 5.92800   1
   7  11   3 -0.9050 4.03192   1
  -2  12   3 41.4288 5.06297   1
  -1  12   3 8.55464 3.27678   1
   3  12   3 8.08493 3.49335   1
   4  12   3 191.339 17.6207   1
  -5 -13   4 -0.6682 5.28770   1
  -4 -13   4 8.63144 5.23026   1
  -3 -13   4 6.79594 4.58176   1
  -2 -13   4 2.24476 3.55613   1
  -1 -13   4 26.8210 4.24831   1
   0 -13   4 -2.2510 3.47741   1
  -6 -12   4 3.79299 5.38619   1
  -5 -12   4 97.6117 11.8657   1
  -4 -12   4 -4.7863 4.17782   1
  -3 -12   4 36.3970 6.65015   1
  -2 -12   4 19.6957 3.75619   1
  -1 -12   4 40.6016 4.68701   1
   0 -12   4 42.0366 4.17467   1
   1 -12   4 11.7613 4.25550   1
   2 -12   4 -0.8631 6.27378   1
  -6 -11   4 45.1003 8.17223   1
  -5 -11   4 4.04112 4.73852   1
  -4 -11   4 79.2956 9.77411   1
  -3 -11   4 -1.4974 2.71002   1
  -2 -11   4 206.254 12.6009   1
  -1 -11   4 8.15216 2.69066   1
   0 -11   4 126.100 7.35521   1
   1 -11   4 12.4244 3.87771   1
  -2 -13   2 4.94207 8.90165  -2
   2 -11   4 4.94207 8.90165   1
   3 -11   4 38.4695 9.26348   1
  -7 -10   4 1.73284 5.10129   1
  -6 -10   4 5.79286 5.03731   1
  -5 -10   4 39.0904 7.17300   1
  -4 -10   4 5.72939 2.90970   1
  -3 -10   4 30.0584 3.86759   1
  -2 -10   4 8.59078 2.78481   1
  -1 -10   4 123.383 7.02781   1
   0 -10   4 4.54094 2.03519   1
   1 -10   4 35.8538 4.94231   1
   2 -10   4 87.0477 7.97757   1
   3 -10   4 89.7984 13.1223   1
   4 -10   4 6.41426 6.82550   1
  -7  -9   4 8.45982 5.15311   1
  -6  -9   4 4.27571 4.66859   1
  -5  -9   4 7.03100 4.42092   1
  -4  -9   4 16.0063 3.20652   1
  -3  -9   4 15.0262 2.99726   1
  -2  -9   4 126.746 6.87874   1
  -1  -9   4 11.0517 2.27182   1
   0  -9   4 56.6946 4.26936   1
   1  -9   4 91.4091 7.23465   1
   2  -9   4 80.9740 7.30647   1
   3  -9   4 47.5879 9.29086   1
   4  -9   4 113.893 15.8191   1
  -8  -8   4 194.464 18.5445   1
  -7  -8   4 34.2041 6.93251   1
  -6  -8   4 110.273 11.7946   1
  -5  -8   4 -0.7641 2.52540   1
  -4  -8   4 0.78928 2.36507   1
  -3  -8   4 -1.0657 2.05317   1
  -2  -8   4 30.3939 2.84743   1
  -1  -8   4 2.83129 1.27626   1
   0  -8   4 48.8977 2.92984   1
  -1  -9   3 238.899 20.7617  -2
   1  -8   4 238.899 20.7617   1
   2  -8   4 70.7257 6.55729   1
  -3 -11   2 304.689 25.7913  -2
   3  -8   4 304.689 25.7913   1
   4  -8   4 3.51208 5.33691   1
   5  -8   4 18.2880 7.82240   1
  -8  -7   4 26.2076 6.56307   1
  -7  -7   4 48.0845 7.96211   1
  -6  -7   4 69.3528 6.63538   1
  -5  -7   4 70.3115 5.81826   1
  -4  -7   4 84.4533 6.24826   1
  -3  -7   4 112.742 7.33212   1
  -2  -7   4 37.3718 2.53863   1
  -1  -7   4 85.3011 4.08444   1
   0  -7   4 -1.8443 1.06376   1
  -1  -8   3 115.800 10.2888  -2
   1  -7   4 115.800 10.2888   1
   2  -7   4 85.4728 6.73679   1
  -3 -10   2 19.4425 6.86381  -2
   3  -7   4 19.4425 6.86381   1
   4  -7   4 1.66104 5.70198   1
   5  -7   4 6.25609 6.40896   1
   6  -7   4 -13.051 5.96502   1
  -8  -6   4 21.5209 6.00782   1
  -7  -6   4 94.6937 11.3311   1
  -6  -6   4 45.2741 4.99950   1
  -5  -6   4 15.1174 3.08507   1
  -4  -6   4 21.7329 3.13817   1
  -3  -6   4 80.1634 4.46060   1
  -2  -6   4 55.4126 3.05007   1
  -1  -6   4 27.4533 2.00477   1
   0  -6   4 24.6900 1.92485   1
  -1  -7   3 194.681 8.27548  -2
   1  -6   4 194.681 8.27548   1
   2  -6   4 49.4240 4.78299   1
  -3  -9   2 64.7119 8.48762  -2
   3  -6   4 64.7119 8.48762   1
   4  -6   4 50.1870 8.88729   1
   5  -6   4 -1.3669 5.11424   1
   6  -6   4 84.5802 13.6456   1
  -8  -5   4 13.9588 5.14835   1
  -7  -5   4 -1.7015 2.89561   1
  -6  -5   4 33.2863 4.32650   1
  -5  -5   4 63.8233 5.51838   1
  -4  -5   4 76.6417 5.61236   1
  -3  -5   4 294.504 11.9379   1
  -2  -5   4 67.7229 3.41901   1
  -1  -5   4 11.3430 1.61348   1
   0  -5   4 30.0916 2.02876   1
  -1  -6   3 432.902 17.2963  -2
   1  -5   4 432.902 17.2963   1
   2  -5   4 6.61826 1.85508   1
  -3  -8   2 118.681 11.5806  -2
   3  -5   4 118.681 11.5806   1
   4  -5   4 91.8857 12.0129   1
   5  -5   4 22.3055 7.01067   1
   6  -5   4 -5.8133 5.30920   1
   8   3   8 160.594 16.9254  -2
  -8  -4   4 160.594 16.9254   1
  -7  -4   4 2.18120 3.16744   1
  -6  -4   4 1.06498 2.91321   1
  -5  -4   4 10.6696 2.81088   1
  -4  -4   4 1.68942 1.98636   1
  -3  -4   4 70.5670 4.07448   1
  -2  -4   4 67.4585 3.29765   1
  -1  -4   4 37.0388 2.20709   1
   0  -4   4 610.057 23.8943   1
  -1  -5   3 1978.55 155.833  -2
   1  -4   4 1978.55 155.833   1
   2  -4   4 716.228 33.1500   1
  -3  -7   2 124.225 11.9692  -2
   3  -4   4 124.225 11.9692   1
   4  -4   4 216.540 21.1186   1
   5  -4   4 7.23297 5.27354   1
   6  -4   4 9.14684 6.43965   1
   7  -4   4 1.16162 6.35430   1
   8   4   8 140.436 15.2905  -2
  -8  -3   4 140.436 15.2905   1
  -7  -3   4 4.04633 3.44378   1
  -6  -3   4 47.7778 5.26554   1
  -5  -3   4 11.0076 2.84184   1
  -4  -3   4 -0.6611 1.53940   1
  -3  -3   4 1.49553 1.44058   1
  -2  -3   4 -0.1592 1.21401   1
  -1  -3   4 188.396 7.71364   1
   0  -3   4 36.5998 1.93234   1
  -1  -4   3 570.716 45.6409  -2
   1  -3   4 570.716 45.6409   1
   2  -3   4 68.1314 4.16316   1
  -3  -6   2 148.932 16.2162  -2
   3  -3   4 148.932 16.2162   1
   4  -3   4 141.312 14.7361   1
   5  -3   4 97.6300 12.0264   1
   6  -3   4 -2.2472 5.30968   1
   7  -3   4 71.4458 11.8204   1
   8   5   8 47.9266 9.98003  -2
  -8  -2   4 47.9266 9.98003   1
  -7  -2   4 6.09922 4.54245   1
  -6  -2   4 159.820 14.8005   1
  -5  -2   4 87.2625 8.94432   1
  -4  -2   4 473.038 26.5863   1
  -3  -2   4 136.467 6.84995   1
  -2  -2   4 1.23630 1.12774   1
  -1  -2   4 274.767 10.9756   1
   0  -2   4 168.250 6.84513   1
   1  -2   4 90.4470 4.72794   1
  -2  -4   3 258.974 23.2231  -2
   2  -2   4 258.974 23.2231   1
  -3  -5   2 326.633 29.4462  -2
   3  -2   4 326.633 29.4462   1
   4  -2   4 93.6543 10.5605   1
   5  -2   4 -5.7600 4.05108   1
   6  -2   4 123.469 14.0455   1
   7  -2   4 85.1137 12.0800   1
   8   6   8 21.5602 9.26306  -2
  -8  -1   4 21.5602 9.26306   1
  -7  -1   4 56.0576 8.39635   1
  -6  -1   4 14.6697 5.04961   1
  -5  -1   4 543.221 30.7378   1
  -4  -1   4 129.506 8.38595   1
  -3  -1   4 812.381 44.4457   1
  -2  -1   4 105.032 5.29596   1
  -1  -1   4 883.598 38.7613   1
   0  -1   4 39.9435 1.99056   1
   1  -1   4 57.6116 3.18246   1
  -2  -3   3 36.0503 2.84665  -2
   2  -1   4 36.0503 2.84665   1
   3  -1   4 -2.9927 1.73333   1
   4  -1   4 50.4478 7.28252   1
   5  -1   4 75.2408 9.74258   1
   6  -1   4 2.09291 4.72439   1
  -8   0   4 28.2492 7.53140   1
  -7   0   4 -5.7789 4.75700   1
  -6   0   4 28.0146 6.21813   1
  -5   0   4 67.3767 5.80701   1
  -4   0   4 135.401 8.76028   1
  -3   0   4 5.16567 1.97664   1
  -2   0   4 1347.20 72.8047   1
  -1   0   4 986.512 43.1568   1
   0   0   4 205.743 9.27552   1
   1   0   4 162.821 7.73742   1
  -2  -2   3 254.278 12.0655  -2
   2   0   4 254.278 12.0655   1
   3   0   4 68.4992 5.24117   1
   4   0   4 214.204 13.6764   1
   5   0   4 5.56662 3.55435   1
   6   0   4 17.4889 5.42411   1
   8   0   4 16.5406 6.66271   1
  -8   1   4 0.35841 5.61671   1
  -7   1   4 -1.5287 5.10791   1
  -6   1   4 4.44258 3.31054   1
  -5   1   4 60.3164 5.61246   1
  -4   1   4 -3.0582 1.88680   1
  -3   1   4 213.323 12.5195   1
  -2   1   4 11.1231 1.82831   1
  -1   1   4 935.796 50.5534   1
   0   1   4 739.879 58.4480  -2
   0   1   4 739.879 58.4480   1
   1   1   4 1391.00 62.8948   1
  -2  -1   3 2818.94 127.246  -2
   2   1   4 2818.94 127.246   1
   3   1   4 451.981 26.6780   1
   4   1   4 430.221 25.7670   1
   5   1   4 26.3452 3.71021   1
   6   1   4 -2.1591 3.71103   1
   7   1   4 15.2194 5.45838   1
   8   1   4 16.4781 6.30317   1
  -7   2   4 29.3829 7.30614   1
  -6   2   4 18.8470 4.22637   1
  -5   2   4 143.847 9.83491   1
  -4   2   4 83.0017 8.87580   1
  -3   2   4 48.6153 6.05407   1
  -2   2   4 316.001 25.9253   1
  -1   2   4 153.403 12.8404   1
   0   2   4 -0.2439 1.28920   1
   1   2   4 120.079 6.85149   1
  -2   0   3 876.394 50.2656  -2
   2   2   4 876.394 50.2656   1
   3   2   4 386.215 22.9005   1
   4   2   4 3217.39 183.410   1
   5   2   4 69.3165 5.95701   1
   6   2   4 129.139 12.4124   1
   7   2   4 124.670 12.6800   1
   8   2   4 23.4921 6.52331   1
  -7   3   4 4.14253 4.23306   1
  -6   3   4 61.8198 6.48443   1
  -5   3   4 1.29445 3.78804   1
  -4   3   4 33.2658 5.57861   1
  -3   3   4 68.9857 7.48267   1
  -2   3   4 553.341 44.5581   1
  -1   3   4 12.5697 2.39063   1
   0   3   4 8.96402 1.76126   1
  -1   2   4 458.898 33.9900  -2
   1   3   4 458.898 33.9900   1
  -2   1   3 1080.25 79.9437  -2
   2   3   4 1080.25 79.9437   1
   3   3   4 376.071 22.1452   1
   4   3   4 37.7672 2.90798   1
   5   3   4 120.076 6.70583   1
   6   3   4 -3.1178 2.77615   1
   7   3   4 77.9120 9.74588   1
   8   3   4 25.7819 6.89915   1
  -7   4   4 27.8288 5.42378   1
  -6   4   4 -2.1525 4.58806   1
  -5   4   4 51.8111 7.97614   1
  -4   4   4 1.83513 3.32541   1
  -3   4   4 71.9367 5.68716   1
  -2   4   4 49.3256 5.59964   1
  -1   4   4 34.9612 4.17784   1
   0   4   4 15.6291 2.35583   1
  -1   3   4 55.0345 3.46965  -2
   1   4   4 55.0345 3.46965   1
   2   4   4 412.878 22.7183   1
  -3   1   3 291.431 22.5982  -2
   3   4   4 291.431 22.5982   1
   4   4   4 169.610 8.47464   1
   5   4   4 2.97372 2.29045   1
   6   4   4 86.4538 7.17375   1
   7   4   4 36.2981 6.39261   1
   8   4   4 63.1886 9.19432   1
  -6   5   4 48.9036 8.68013   1
  -5   5   4 65.7556 9.11797   1
  -4   5   4 338.233 21.1256   1
  -3   5   4 27.7565 3.58131   1
  -2   5   4 390.935 23.3011   1
  -1   5   4 36.0700 4.28694   1
   0   5   4 32.2851 3.61541   1
  -1   4   4 40.6868 2.80973  -2
   1   5   4 40.6868 2.80973   1
   2   5   4 33.5332 2.85503   1
  -3   2   3 19.6921 3.73261  -2
   3   5   4 19.6921 3.73261   1
   4   5   4 17.6146 1.45959   1
  -5   0   2 102.578 10.1683  -2
   5   5   4 102.578 10.1683   1
   6   5   4 105.459 7.89141   1
   7   5   4 29.7464 5.91256   1
   8   5   4 0.88287 4.12078   1
  -6   6   4 -7.6687 4.35114   1
  -5   6   4 93.0275 10.7072   1
  -4   6   4 39.9370 4.82431   1
  -3   6   4 209.889 13.4656   1
  -2   6   4 61.0902 5.10038   1
  -1   6   4 130.699 8.66607   1
   0   6   4 59.9210 5.67136   1
  -1   5   4 554.717 30.1263  -2
   1   6   4 554.717 30.1263   1
   2   6   4 25.5048 1.82423   1
  -3   3   3 747.172 56.0221  -2
   3   6   4 747.172 56.0221   1
   4   6   4 6.81638 2.12965   1
  -5   1   2 26.7211 5.70015  -2
   5   6   4 26.7211 5.70015   1
   6   6   4 154.459 10.2918   1
   7   6   4 7.73465 3.13961   1
   8   6   4 -5.9883 3.26202   1
  -6   7   4 -3.8343 4.72615   1
  -5   7   4 36.8846 7.00506   1
  -4   7   4 36.2358 4.80157   1
  -3   7   4 116.519 8.45715   1
  -2   7   4 101.942 7.41694   1
  -1   7   4 12.8341 2.40296   1
   0   7   4 426.147 34.1514   1
   1   7   4 34.7146 2.58803   1
   2   7   4 1115.21 48.8735   1
  -3   4   3 60.0878 6.18516  -2
   3   7   4 60.0878 6.18516   1
   4   7   4 392.416 22.2798   1
   5   7   4 6.26432 2.73490   1
   6   7   4 211.147 13.3347   1
   7   7   4 20.7864 3.97331   1
   8   7   4 30.3401 6.17333   1
  -5   8   4 12.4852 5.27309   1
  -4   8   4 104.854 8.43631   1
  -3   8   4 6.29806 2.90447   1
  -2   8   4 101.151 7.40769   1
  -1   8   4 25.7461 3.16443   1
   0   8   4 4.26281 2.00830   1
   1   8   4 340.510 18.8128   1
  -2   6   4 79.6431 7.44536  -2
   2   8   4 79.6431 7.44536   1
   3   8   4 311.629 17.6950   1
  -4   4   3 91.4834 9.23847  -2
   4   8   4 91.4834 9.23847   1
   5   8   4 292.644 17.4364   1
   6   8   4 1.67406 2.99826   1
   7   8   4 323.950 19.7253   1
   8   8   4 19.2394 5.31372   1
  -5   9   4 31.7143 6.96561   1
  -4   9   4 80.9518 9.57228   1
  -3   9   4 32.6589 4.24655   1
  -2   9   4 77.4972 6.63623   1
  -1   9   4 3.95660 2.38828   1
   0   9   4 83.7075 7.62176   1
   1   9   4 3.36768 1.45253   1
  -2   7   4 133.322 11.4177  -2
   2   9   4 133.322 11.4177   1
   3   9   4 223.807 13.2570   1
  -4   5   3 150.419 13.1215  -2
   4   9   4 150.419 13.1215   1
   5   9   4 -1.0085 2.91398   1
   6   9   4 316.109 18.9242   1
   7   9   4 6.86785 3.50737   1
   8   9   4 31.7964 6.27609   1
  -4  10   4 19.2391 5.50314   1
  -3  10   4 169.160 15.7674   1
  -2  10   4 51.8730 6.70613   1
  -1  10   4 6.24073 3.21094   1
   0  10   4 64.8375 6.29180   1
   1  10   4 -0.1563 1.53705   1
  -2   8   4 133.918 11.7032  -2
   2  10   4 133.918 11.7032   1
   3  10   4 -3.4573 2.14482   1
  -4   6   3 45.1938 6.87328  -2
   4  10   4 45.1938 6.87328   1
   5  10   4 3.64462 2.90174   1
   6  10   4 18.0559 3.84017   1
   7  10   4 77.6527 7.15025   1
  -3  11   4 2.83124 4.04991   1
  -2  11   4 65.7234 7.66002   1
   0  11   4 74.4703 6.85166   1
   2  11   4 2.96596 2.56158   1
   3  11   4 66.8129 7.57589   1
   4  11   4 30.6560 5.80193   1
   5  11   4 36.1717 6.97024   1
   6  11   4 3.85778 5.15698   1
  -2  12   4 0.05125 3.56961   1
  -1  12   4 67.2460 7.24301   1
   3  12   4 64.0730 7.34175   1
   4  12   4 75.4590 8.91333   1
   5  12   4 95.9108 10.9877   1
   6  12   4 50.9872 9.06545   1
  -1  13   4 2.44283 2.93715   1
   3  13   4 20.7622 4.33254   1
   4  13   4 74.7415 9.28655   1
  -4 -13   5 41.5924 7.70011   1
  -3 -13   5 11.3094 5.02239   1
  -2 -13   5 5.91501 3.41363   1
  -1 -13   5 3.95410 3.07229   1
   0 -13   5 3.95039 3.94962   1
  -5 -12   5 69.5573 9.82816   1
  -4 -12   5 3.61569 4.75958   1
  -3 -12   5 61.9371 6.11633   1
  -2 -12   5 7.06845 3.28068   1
  -1 -12   5 22.4187 3.90318   1
   0 -12   5 13.0217 2.97217   1
   1 -12   5 13.7624 4.19256   1
  -6 -11   5 80.6790 11.0157   1
  -5 -11   5 9.14402 5.38252   1
  -4 -11   5 51.8028 7.95129   1
  -3 -11   5 22.0128 3.73694   1
  -2 -11   5 62.6041 5.79491   1
  -1 -11   5 56.2893 4.70215   1
   0 -11   5 93.0602 6.25838   1
   1 -11   5 5.60908 3.49643   1
  -2 -13   3 62.7548 11.5979  -2
   2 -11   5 62.7548 11.5979   1
   3 -11   5 19.0634 7.78639   1
  -7 -10   5 -4.2108 4.70541   1
  -6 -10   5 17.9428 5.98068   1
  -5 -10   5 27.9187 6.58713   1
  -4 -10   5 6.18441 2.98402   1
  -3 -10   5 55.8831 5.30591   1
  -2 -10   5 14.9619 3.16208   1
  -1 -10   5 15.4204 2.78631   1
   0 -10   5 53.3162 4.37503   1
   1 -10   5 195.536 13.0555   1
   2 -10   5 12.7971 3.79452   1
   3 -10   5 22.5889 7.90283   1
  -7  -9   5 3.05012 4.96610   1
  -6  -9   5 13.2970 5.34211   1
  -5  -9   5 -0.2709 2.78709   1
  -4  -9   5 7.75191 2.94502   1
  -3  -9   5 18.6293 3.23000   1
  -2  -9   5 35.5478 3.31726   1
  -1  -9   5 0.17577 1.92247   1
   0  -9   5 83.7657 5.39626   1
   1  -9   5 12.7832 3.39974   1
   2  -9   5 66.2751 6.52776   1
  -3 -12   3 28.3024 8.52849  -2
   3  -9   5 28.3024 8.52849   1
   4  -9   5 205.620 22.1683   1
  -7  -8   5 46.9403 8.19617   1
  -6  -8   5 69.0163 9.26897   1
  -5  -8   5 12.4829 3.30248   1
  -4  -8   5 9.26376 2.87417   1
  -3  -8   5 20.3373 3.19440   1
  -2  -8   5 0.78729 1.69433   1
  -1  -8   5 0.79099 1.67101   1
   0  -8   5 7.06521 1.95117   1
  -1  -9   4 181.396 16.5117  -2
   1  -8   5 181.396 16.5117   1
   2  -8   5 8.97805 3.11744   1
  -3 -11   3 281.743 24.5847  -2
   3  -8   5 281.743 24.5847   1
   4  -8   5 -4.5830 5.62089   1
   5  -8   5 42.4872 9.92728   1
  -8  -7   5 27.0075 6.61403   1
  -7  -7   5 17.2479 5.72234   1
  -6  -7   5 198.563 12.5390   1
  -5  -7   5 33.5806 4.18570   1
  -4  -7   5 9.87837 2.87605   1
  -3  -7   5 33.7299 3.69409   1
  -2  -7   5 26.9301 2.66429   1
  -1  -7   5 60.4407 3.27867   1
   0  -7   5 6.87967 1.34967   1
  -1  -8   4 96.3277 7.75619  -2
   1  -7   5 96.3277 7.75619   1
   2  -7   5 11.9890 3.06609   1
  -3 -10   3 8.64453 6.47781  -2
   3  -7   5 8.64453 6.47781   1
   4  -7   5 128.473 15.2704   1
   5  -7   5 5.47470 6.31097   1
  -8  -6   5 21.3432 6.09807   1
  -7  -6   5 88.2174 10.7228   1
  -6  -6   5 1.49229 3.03709   1
  -5  -6   5 117.898 8.14911   1
  -4  -6   5 103.559 7.19487   1
  -3  -6   5 174.673 8.66098   1
  -2  -6   5 31.7613 2.29016   1
  -1  -6   5 -0.1015 1.07010   1
   0  -6   5 56.0858 3.08713   1
  -1  -7   4 117.295 7.73567  -2
   1  -6   5 117.295 7.73567   1
   2  -6   5 4.07819 2.27919   1
  -3  -9   3 41.2534 8.02895  -2
   3  -6   5 41.2534 8.02895   1
   4  -6   5 25.3798 6.85349   1
   5  -6   5 2.08039 5.77294   1
   6  -6   5 33.9989 9.15069   1
  -8  -5   5 -0.2688 4.72124   1
  -7  -5   5 -1.2295 3.02218   1
  -6  -5   5 93.9165 7.50537   1
  -5  -5   5 21.7146 3.55778   1
  -4  -5   5 126.342 8.20230   1
  -3  -5   5 31.0476 2.57467   1
  -2  -5   5 198.170 8.28891   1
  -1  -5   5 131.502 5.75384   1
   0  -5   5 3.50861 1.09143   1
  -1  -6   4 348.110 19.5243  -2
   1  -5   5 348.110 19.5243   1
   2  -5   5 118.356 8.06923   1
  -3  -8   3 93.4574 10.2238  -2
   3  -5   5 93.4574 10.2238   1
   4  -5   5 3.58864 4.67636   1
   5  -5   5 60.3795 10.1356   1
   6  -5   5 6.75386 6.40531   1
   8   3   9 60.9229 10.3083  -2
  -8  -4   5 60.9229 10.3083   1
  -7  -4   5 9.55259 3.58458   1
  -6  -4   5 2.61474 3.03857   1
  -5  -4   5 208.921 12.6785   1
  -4  -4   5 123.729 8.07395   1
  -3  -4   5 226.529 10.8232   1
  -2  -4   5 37.5981 2.38389   1
  -1  -4   5 2.07291 1.12186   1
   0  -4   5 131.888 5.66824   1
  -1  -5   4 1347.46 106.622  -2
   1  -4   5 1347.46 106.622   1
   2  -4   5 239.311 11.8685   1
  -3  -7   3 14.1355 4.02638  -2
   3  -4   5 14.1355 4.02638   1
   4  -4   5 211.084 20.6886   1
   5  -4   5 6.35425 5.16945   1
   6  -4   5 -1.7378 5.54366   1
   7  -4   5 -0.8535 6.62267   1
   8   4   9 301.485 26.3514  -2
  -8  -3   5 301.485 26.3514   1
  -7  -3   5 0.69737 3.25146   1
  -6  -3   5 -1.0349 3.16418   1
  -5  -3   5 19.1252 3.38326   1
  -4  -3   5 1.75281 2.10342   1
  -3  -3   5 46.1866 2.78135   1
  -2  -3   5 38.4324 2.32680   1
  -1  -3   5 29.4196 1.92589   1
   0  -3   5 87.2209 3.88891   1
   1  -3   5 23.5145 1.73998   1
  -2  -5   4 215.464 20.1068  -2
   2  -3   5 215.464 20.1068   1
  -3  -6   3 115.472 8.46182  -2
   3  -3   5 115.472 8.46182   1
   4  -3   5 192.291 18.8863   1
   5  -3   5 65.7021 9.84810   1
   6  -3   5 50.3444 9.26044   1
   7  -3   5 57.0938 10.6471   1
   8   5   9 54.8729 10.1926  -2
  -8  -2   5 54.8729 10.1926   1
  -7  -2   5 28.2125 6.15554   1
  -6  -2   5 225.050 19.5015   1
  -5  -2   5 33.8999 4.03592   1
  -4  -2   5 258.217 12.3154   1
  -3  -2   5 32.5268 2.70153   1
  -2  -2   5 48.8611 3.09196   1
  -1  -2   5 130.390 5.50884   1
   0  -2   5 32.3614 1.89217   1
   1  -2   5 205.850 8.39035   1
  -2  -4   4 83.5234 6.30220  -2
   2  -2   5 83.5234 6.30220   1
  -3  -5   3 264.736 16.1208  -2
   3  -2   5 264.736 16.1208   1
   4  -2   5 62.7917 8.61390   1
   5  -2   5 124.265 13.7533   1
   6  -2   5 69.9039 10.4407   1
   7  -2   5 54.5621 9.84853   1
   8   6   9 11.6759 8.56126  -2
  -8  -1   5 11.6759 8.56126   1
  -7  -1   5 122.307 12.9044   1
  -6  -1   5 22.1260 5.49432   1
  -5  -1   5 265.105 16.0147   1
  -4  -1   5 1.28126 1.97748   1
  -3  -1   5 491.706 27.2968   1
  -2  -1   5 70.9630 4.70149   1
  -1  -1   5 123.613 5.93002   1
   0  -1   5 89.3057 3.91835   1
   1  -1   5 45.7175 2.74189   1
  -2  -3   4 129.505 6.70442  -2
   2  -1   5 129.505 6.70442   1
  -3  -4   3 286.502 25.6734  -2
   3  -1   5 286.502 25.6734   1
   4  -1   5 166.472 16.1412   1
   5  -1   5 3.45083 4.12208   1
   6  -1   5 6.72151 5.27887   1
  -8   0   5 -9.5189 4.83077   1
  -7   0   5 15.8786 5.76045   1
  -6   0   5 53.9665 8.02002   1
  -5   0   5 5.08649 2.75025   1
  -4   0   5 363.248 20.8362   1
  -3   0   5 275.122 15.8194   1
  -2   0   5 271.044 15.2743   1
  -1   0   5 680.460 29.9540   1
   0   0   5 699.705 27.2357   1
   1   0   5 129.277 6.32169   1
  -2  -2   4 25.6956 2.27033  -2
   2   0   5 25.6956 2.27033   1
   3   0   5 194.803 9.42977   1
   4   0   5 77.1904 6.18353   1
   5   0   5 4.34773 3.81238   1
   6   0   5 34.1735 6.52170   1
  -7   1   5 0.97037 5.29470   1
  -6   1   5 15.9638 3.86964   1
  -5   1   5 33.6181 4.55505   1
  -4   1   5 -1.5388 1.98550   1
  -3   1   5 265.410 15.3120   1
  -2   1   5 27.5710 2.76771   1
  -1   1   5 209.398 11.5827   1
   0   1   5 9.87223 0.97860   1
   1   1   5 417.970 19.2453   1
  -2  -1   4 471.151 21.7571  -2
   2   1   5 471.151 21.7571   1
   3   1   5 64.9235 5.10717   1
   4   1   5 218.959 13.9275   1
   5   1   5 204.355 18.9450   1
   6   1   5 20.9164 5.27374   1
   8   1   5 -5.3226 5.07591   1
  -7   2   5 43.7167 8.36096   1
  -6   2   5 40.6351 5.28863   1
  -5   2   5 36.3745 4.53338   1
  -4   2   5 88.9819 6.45579   1
  -3   2   5 55.1451 4.50724   1
  -2   2   5 79.2930 5.27813   1
  -1   2   5 5.52548 1.28689   1
   0   2   5 179.663 14.8259   1
   1   2   5 751.508 40.7861   1
  -2   0   4 2254.70 101.575  -2
   2   2   5 2254.70 101.575   1
   3   2   5 61.4689 4.89725   1
  -4  -2   3 2979.72 245.928  -2
   4   2   5 2979.72 245.928   1
   5   2   5 -0.9768 2.21963   1
   7   2   5 17.6909 5.52014   1
   8   2   5 23.2477 6.34115   1
  -7   3   5 22.6309 6.93737   1
  -6   3   5 10.6711 3.83958   1
  -5   3   5 32.4878 4.52719   1
  -4   3   5 48.1100 6.77650   1
  -3   3   5 42.2020 5.70901   1
  -2   3   5 6.23803 2.62061   1
  -1   3   5 14.7004 2.76527   1
   0   3   5 34.2829 3.80646   1
   1   3   5 339.703 18.4660   1
  -2   1   4 12.3139 2.05311  -2
   2   3   5 12.3139 2.05311   1
   3   3   5 557.689 32.4485   1
  -4  -1   3 79.1216 8.52937  -2
   4   3   5 79.1216 8.52937   1
   5   3   5 385.470 23.4027   1
   6   3   5 1.42099 3.95396   1
   7   3   5 54.1422 8.00208   1
   8   3   5 1.96037 5.09728   1
  -7   4   5 14.3810 4.72366   1
  -6   4   5 125.339 9.66225   1
  -5   4   5 43.3790 7.30338   1
  -4   4   5 55.7743 7.55800   1
  -3   4   5 61.5417 7.10217   1
  -2   4   5 198.112 16.9869   1
  -1   4   5 35.5536 4.44919   1
   0   4   5 6.61228 1.95579   1
  -1   3   5 14.6057 1.84714  -2
   1   4   5 14.6057 1.84714   1
  -3   1   4 236.512 18.5426  -2
   3   4   5 236.512 18.5426   1
  -4   0   3 154.625 9.79948  -2
   4   4   5 154.625 9.79948   1
  -5  -1   3 34.2775 6.16542  -2
   5   4   5 34.2775 6.16542   1
   6   4   5 -0.9007 2.67720   1
   7   4   5 -3.7752 4.09812   1
   8   4   5 25.5760 6.57559   1
  -6   5   5 4.36516 4.99577   1
  -5   5   5 103.287 11.8649   1
  -4   5   5 224.967 20.3051   1
  -3   5   5 93.4312 9.56658   1
  -2   5   5 2.11779 2.39274   1
  -1   5   5 17.0670 3.13977   1
   0   5   5 11.5394 2.42541   1
  -1   4   5 30.8333 2.32511  -2
   1   5   5 30.8333 2.32511   1
   2   5   5 571.640 31.1473   1
  -3   2   4 33.3302 4.31748  -2
   3   5   5 33.3302 4.31748   1
   4   5   5 86.2687 4.80313   1
  -5   0   3 85.2479 8.99078  -2
   5   5   5 85.2479 8.99078   1
   6   5   5 4.50751 2.90993   1
   7   5   5 123.465 12.1764   1
   8   5   5 -2.5302 4.19463   1
  -6   6   5 6.42719 5.22805   1
  -5   6   5 2.32264 4.44271   1
  -4   6   5 262.630 23.2139   1
  -3   6   5 13.1814 3.89767   1
  -2   6   5 309.776 25.8594   1
  -1   6   5 207.780 17.5714   1
   0   6   5 68.9547 6.54915   1
  -1   5   5 133.150 11.3081  -2
   1   6   5 133.150 11.3081   1
   2   6   5 658.396 35.9077   1
  -3   3   4 329.299 25.3560  -2
   3   6   5 329.299 25.3560   1
   4   6   5 82.5741 5.84331   1
  -5   1   3 200.979 16.9819  -2
   5   6   5 200.979 16.9819   1
   6   6   5 87.6394 6.81854   1
   7   6   5 37.0573 4.78980   1
   8   6   5 -1.1753 3.82280   1
  -6   7   5 7.21934 5.62611   1
  -5   7   5 3.10887 4.51878   1
  -4   7   5 5.81009 4.18140   1
  -3   7   5 82.7562 8.84680   1
  -2   7   5 6.79975 3.15318   1
  -1   7   5 178.414 15.5065   1
   0   7   5 365.506 29.5758   1
  -1   6   5 376.494 30.2059  -2
   1   7   5 376.494 30.2059   1
   2   7   5 237.701 13.5002   1
  -3   4   4 650.050 48.8799  -2
   3   7   5 650.050 48.8799   1
   4   7   5 103.385 6.95229   1
   5   7   5 14.8515 3.01827   1
   6   7   5 102.126 7.74500   1
   7   7   5 5.57140 3.18323   1
   8   7   5 39.8150 6.85540   1
  -5   8   5 -3.8705 4.13450   1
  -4   8   5 23.5223 5.67210   1
  -3   8   5 42.3664 6.26376   1
  -2   8   5 5.87979 3.24018   1
  -1   8   5 7.33637 2.74117   1
   0   8   5 203.101 16.9880   1
   1   8   5 28.5990 2.42033   1
  -2   6   5 670.772 50.2087  -2
   2   8   5 670.772 50.2087   1
  -3   5   4 27.4130 4.95868  -2
   3   8   5 27.4130 4.95868   1
  -4   4   4 193.846 16.1561  -2
   4   8   5 193.846 16.1561   1
   5   8   5 -0.0726 2.61013   1
   6   8   5 292.616 17.7722   1
   7   8   5 272.249 16.8900   1
   8   8   5 96.6345 8.17522   1
  -4   9   5 60.8771 8.48863   1
  -3   9   5 57.8258 7.61962   1
  -2   9   5 105.253 10.3150   1
  -1   9   5 4.51667 2.89036   1
   0   9   5 201.718 16.9510   1
   1   9   5 51.7921 3.62473   1
  -2   7   5 35.1128 4.84636  -2
   2   9   5 35.1128 4.84636   1
   3   9   5 162.150 9.94925   1
  -4   5   4 336.672 26.2529  -2
   4   9   5 336.672 26.2529   1
   5   9   5 171.655 10.9821   1
  -6   3   3 136.989 13.1758  -2
   6   9   5 136.989 13.1758   1
   7   9   5 115.574 8.84578   1
   8   9   5 4.40892 3.55474   1
  -4  10   5 20.9629 5.71192   1
  -3  10   5 149.256 14.2700   1
  -2  10   5 1.87408 3.58109   1
  -1  10   5 60.7075 7.05337   1
   0  10   5 17.2690 3.21555   1
   1  10   5 16.8124 3.08476   1
   2  10   5 301.530 24.9146   1
   3  10   5 8.25263 3.48062   1
   4  10   5 0.74884 3.62352   1
   5  10   5 -1.1864 2.71752   1
  -6   4   3 72.5033 9.46006  -2
   6  10   5 72.5033 9.46006   1
   7  10   5 17.4800 4.09726   1
  -3  11   5 5.84177 4.31480   1
  -2  11   5 31.1365 5.56332   1
   0  11   5 246.014 20.2925   1
   1  11   5 16.7368 3.00297   1
   2  11   5 49.7469 5.85903   1
   3  11   5 -1.4825 2.92930   1
   4  11   5 0.24757 3.82235   1
   5  11   5 4.34291 4.69965   1
   6  11   5 48.2197 8.42761   1
   7  11   5 17.3413 6.67651   1
  -2  12   5 21.0954 4.95021   1
  -1  12   5 75.4271 8.06106   1
   0  12   5 63.4864 6.35189   1
   2  12   5 5.89970 2.79300   1
   3  12   5 68.2369 7.64639   1
   4  12   5 24.4881 5.53688   1
   5  12   5 121.974 13.2046   1
   6  12   5 -0.8464 4.89020   1
  -1  13   5 30.7478 4.88609   1
   3  13   5 7.46418 3.68674   1
   4  13   5 138.919 13.6021   1
   5  13   5 -1.4311 4.15572   1
   6  13   5 117.766 14.3815   1
   3  14   5 21.4880 4.42237   1
   4  14   5 -5.4055 3.77737   1
  -4 -13   6 14.1346 5.81924   1
  -3 -13   6 1.09793 4.48472   1
  -2 -13   6 -0.4587 3.12031   1
  -1 -13   6 -1.1241 2.90987   1
   0 -13   6 3.33889 10.4396   1
  -5 -12   6 26.3234 6.98529   1
  -4 -12   6 29.8343 6.64430   1
  -3 -12   6 18.1021 3.89619   1
  -2 -12   6 53.0460 5.61597   1
  -1 -12   6 3.56833 2.98472   1
   0 -12   6 0.40053 2.26639   1
   1 -12   6 4.73963 3.82968   1
  -6 -11   6 19.5289 6.42055   1
  -5 -11   6 14.3559 5.88629   1
  -4 -11   6 58.7024 6.07752   1
  -3 -11   6 161.993 10.6334   1
  -2 -11   6 -0.5538 2.73173   1
  -1 -11   6 41.9546 4.15953   1
   0 -11   6 10.9993 2.77932   1
   1 -11   6 5.66227 3.38391   1
   2 -11   6 27.4230 4.92308   1
  -6 -10   6 16.8576 6.10177   1
  -5 -10   6 45.9216 7.68237   1
  -4 -10   6 57.9761 5.58086   1
  -3 -10   6 2.25928 2.75166   1
  -2 -10   6 43.0709 4.60620   1
  -1 -10   6 6.37377 2.36753   1
   0 -10   6 77.0159 5.40010   1
   1 -10   6 12.0867 3.71289   1
   2 -10   6 49.6928 5.96725   1
   3 -10   6 7.98211 3.53875   1
  -7  -9   6 9.69502 5.34384   1
  -6  -9   6 5.77802 4.87082   1
  -5  -9   6 29.3697 4.26691   1
  -4  -9   6 -0.8393 2.64476   1
  -3  -9   6 119.287 8.12137   1
  -2  -9   6 55.1558 4.50748   1
  -1  -9   6 1.28583 1.97819   1
   0  -9   6 77.8200 5.12867   1
   1  -9   6 45.6525 5.33565   1
   2  -9   6 18.3277 4.19101   1
  -3 -12   4 57.5266 10.1071  -2
   3  -9   6 57.5266 10.1071   1
   4  -9   6 24.6150 8.19063   1
  -7  -8   6 6.20119 5.28849   1
  -6  -8   6 32.6395 6.75359   1
  -5  -8   6 8.89241 3.27808   1
  -4  -8   6 3.02821 2.68861   1
  -3  -8   6 17.1856 3.07199   1
  -2  -8   6 8.53139 2.08409   1
  -1  -8   6 110.335 6.17078   1
   0  -8   6 10.9659 2.21746   1
   1  -8   6 52.3081 5.43494   1
   2  -8   6 37.4039 4.80416   1
  -3 -11   4 30.5398 8.05606  -2
   3  -8   6 30.5398 8.05606   1
   4  -8   6 42.3636 9.11364   1
   5  -8   6 53.3911 11.3484   1
  -7  -7   6 12.1517 5.38898   1
  -6  -7   6 313.384 18.5472   1
  -5  -7   6 1.06635 2.80056   1
  -4  -7   6 285.098 16.5501   1
  -3  -7   6 5.73568 2.50133   1
  -2  -7   6 7.16893 1.82584   1
  -1  -7   6 3.09845 1.62770   1
   0  -7   6 -0.6267 1.53864   1
  -1  -8   5 59.6232 7.76250  -2
   1  -7   6 59.6232 7.76250   1
   2  -7   6 11.0957 2.98307   1
  -3 -10   4 61.9272 9.24853  -2
   3  -7   6 61.9272 9.24853   1
   4  -7   6 27.7657 7.73626   1
   5  -7   6 94.5557 13.9438   1
  -8  -6   6 6.94313 5.10049   1
  -7  -6   6 61.2932 6.34658   1
  -6  -6   6 25.1240 4.27149   1
  -5  -6   6 232.144 13.9781   1
  -4  -6   6 61.5611 5.38142   1
  -3  -6   6 335.019 15.7771   1
  -2  -6   6 2.52645 1.57173   1
  -1  -6   6 31.2414 2.25651   1
   0  -6   6 0.96458 1.11831   1
   1  -6   6 24.2995 2.52865   1
   2  -6   6 17.8020 3.21740   1
  -3  -9   4 12.0001 6.38485  -2
   3  -6   6 12.0001 6.38485   1
   4  -6   6 3.73065 5.28521   1
   5  -6   6 18.9183 6.95701   1
   6  -6   6 12.4698 7.49753   1
  -8  -5   6 8.00513 5.32255   1
   7   1   9 -3.4411 6.64871  -2
  -7  -5   6 -3.4411 6.64871   1
  -6  -5   6 98.3717 7.57685   1
  -5  -5   6 33.2575 4.35580   1
  -4  -5   6 182.735 11.1769   1
  -3  -5   6 55.0038 3.73312   1
  -2  -5   6 345.721 13.9955   1
  -1  -5   6 80.3759 3.93934   1
   0  -5   6 142.727 6.26044   1
  -1  -6   5 28.2908 4.41460  -2
   1  -5   6 28.2908 4.41460   1
   2  -5   6 98.9910 7.15197   1
  -3  -8   4 54.1789 7.33748  -2
   3  -5   6 54.1789 7.33748   1
   4  -5   6 69.7840 6.19307   1
   5  -5   6 66.4223 10.6826   1
   6  -5   6 6.97795 6.51829   1
   8   3  10 14.2444 7.83638  -2
  -8  -4   6 14.2444 7.83638   1
  -7  -4   6 3.84086 3.29971   1
  -6  -4   6 0.88426 3.04518   1
  -5  -4   6 1.44535 2.58487   1
  -4  -4   6 132.949 8.66599   1
  -3  -4   6 24.2683 2.39790   1
  -2  -4   6 17.0339 1.75113   1
  -1  -4   6 206.555 8.62123   1
   0  -4   6 3.23284 1.07362   1
  -1  -5   5 948.550 75.4199  -2
   1  -4   6 948.550 75.4199   1
   2  -4   6 79.1465 5.72274   1
  -3  -7   4 465.407 27.4382  -2
   3  -4   6 465.407 27.4382   1
   4  -4   6 -1.6254 2.05458   1
   5  -4   6 15.4799 6.05464   1
   6  -4   6 3.63766 5.49094   1
   7  -4   6 44.8888 10.0721   1
   8   4  10 243.306 15.9686  -2
  -8  -3   6 243.306 15.9686   1
  -7  -3   6 -0.0297 3.26444   1
  -6  -3   6 24.4738 4.18367   1
  -5  -3   6 72.7236 6.16939   1
  -4  -3   6 25.1839 3.43447   1
  -3  -3   6 109.486 5.07587   1
  -2  -3   6 3.12179 1.25549   1
  -1  -3   6 63.5220 3.19460   1
   0  -3   6 84.1533 3.89694   1
   1  -3   6 28.8837 2.00267   1
  -2  -5   5 1200.39 100.637  -2
   2  -3   6 1200.39 100.637   1
  -3  -6   4 290.986 17.7662  -2
   3  -3   6 290.986 17.7662   1
   4  -3   6 295.567 27.3477   1
   5  -3   6 -2.3556 4.41373   1
   6  -3   6 161.455 17.6829   1
   7  -3   6 3.22396 6.18132   1
   8   5  10 20.7330 8.93520  -2
  -8  -2   6 20.7330 8.93520   1
  -7  -2   6 49.1899 5.90139   1
  -6  -2   6 35.1077 4.78753   1
  -5  -2   6 0.30481 2.67413   1
  -4  -2   6 154.073 7.98570   1
  -3  -2   6 6.75605 1.75859   1
  -2  -2   6 11.8962 1.80474   1
  -1  -2   6 159.788 6.71831   1
   0  -2   6 20.4805 1.59746   1
   1  -2   6 76.6110 4.05476   1
  -2  -4   5 42.7168 4.25898  -2
   2  -2   6 42.7168 4.25898   1
  -3  -5   4 298.218 17.9668  -2
   3  -2   6 298.218 17.9668   1
   4  -2   6 16.9758 5.22064   1
   5  -2   6 127.771 14.1324   1
   6  -2   6 1.65998 5.11237   1
   7  -2   6 112.079 14.7490   1
   8   6  10 83.6926 12.0621  -2
  -8  -1   6 83.6926 12.0621   1
  -7  -1   6 19.3663 5.82816   1
  -6  -1   6 17.1971 5.14140   1
  -5  -1   6 0.29154 3.30558   1
  -4  -1   6 190.656 11.6905   1
  -3  -1   6 184.515 9.01976   1
  -2  -1   6 493.093 22.0949   1
  -1  -1   6 475.798 21.2067   1
   0  -1   6 13.7335 1.24425   1
   1  -1   6 48.3363 2.45769   1
  -2  -3   5 47.6394 3.49154  -2
   2  -1   6 47.6394 3.49154   1
  -3  -4   4 214.055 10.7131  -2
   3  -1   6 214.055 10.7131   1
   4  -1   6 27.1094 5.61730   1
   5  -1   6 1.84829 4.19134   1
   6  -1   6 139.371 15.2467   1
   8   7  10 -5.2998 8.83956  -2
  -8   0   6 -5.2998 8.83956   1
  -7   0   6 67.1190 9.39921   1
  -6   0   6 2.39879 4.18398   1
  -5   0   6 445.242 25.6069   1
  -4   0   6 330.625 19.1064   1
  -3   0   6 391.862 22.0515   1
  -2   0   6 54.2385 3.35985   1
  -1   0   6 76.1989 3.97398   1
   0   0   6 83.3699 3.73236   1
   1   0   6 94.3309 4.85426   1
  -2  -2   5 297.474 14.0975  -2
   2   0   6 297.474 14.0975   1
   3   0   6 33.6033 2.60697   1
  -4  -4   4 32.6547 4.47933  -2
   4   0   6 32.6547 4.47933   1
   5   0   6 83.5327 9.68451   1
   6   0   6 24.0460 6.01549   1
  -7   1   6 4.03132 5.59348   1
  -6   1   6 71.5852 9.46224   1
  -5   1   6 48.0493 5.11599   1
  -4   1   6 215.863 13.0911   1
  -3   1   6 80.4402 5.69735   1
  -2   1   6 646.302 35.4181   1
  -1   1   6 593.571 32.3514   1
   0   1   6 412.747 18.3201   1
   1   1   6 118.414 5.87688   1
  -2  -1   5 1301.65 59.0335  -2
   2   1   6 1301.65 59.0335   1
   3   1   6 60.8875 3.54255   1
  -4  -3   4 90.9829 7.09283  -2
   4   1   6 90.9829 7.09283   1
   5   1   6 225.036 20.8243   1
   6   1   6 -4.2113 3.59253   1
   8   1   6 -3.4274 4.98072   1
  -7   2   6 -2.1195 4.94235   1
  -6   2   6 5.41009 3.38923   1
  -5   2   6 36.0000 4.60036   1
  -4   2   6 -1.5220 2.23637   1
  -3   2   6 183.126 11.0760   1
  -2   2   6 133.121 8.09522   1
  -1   2   6 356.760 19.6506   1
   0   2   6 441.054 35.3636   1
   1   2   6 585.896 31.9481   1
  -2   0   5 788.435 35.8033  -2
   2   2   6 788.435 35.8033   1
   3   2   6 448.235 26.5524   1
  -4  -2   4 1501.22 86.4353  -2
   4   2   6 1501.22 86.4353   1
   5   2   6 19.9042 3.40786   1
   7   2   6 1.29106 4.15643   1
   8   2   6 -3.8545 4.96199   1
  -7   3   6 5.52483 5.93365   1
  -6   3   6 1.42907 3.40674   1
  -5   3   6 246.791 15.3043   1
  -4   3   6 28.3551 3.76403   1
  -3   3   6 169.306 10.3501   1
  -2   3   6 274.753 22.9552   1
  -1   3   6 17.3465 2.01406   1
   0   3   6 401.466 32.3201   1
   1   3   6 155.348 8.94391   1
  -2   1   5 213.624 18.1422  -2
   2   3   6 213.624 18.1422   1
   3   3   6 20.4377 2.81003   1
  -4  -1   4 116.912 8.23819  -2
   4   3   6 116.912 8.23819   1
   5   3   6 560.131 33.2215   1
   6   3   6 1093.80 82.6109   1
   7   3   6 60.3336 8.41400   1
   8   3   6 47.4168 8.23840   1
  -7   4   6 2.92418 4.23736   1
  -6   4   6 132.213 9.87726   1
  -5   4   6 -2.4747 2.93114   1
  -4   4   6 285.539 24.8484   1
  -3   4   6 1.65432 2.95697   1
  -2   4   6 90.0541 8.84637   1
  -1   4   6 11.7585 2.86574   1
   0   4   6 111.151 9.79726   1
   1   4   6 30.5681 3.89974   1
   2   4   6 521.795 28.5815   1
  -3   1   5 520.513 28.8302  -2
   3   4   6 520.513 28.8302   1
  -4   0   4 369.273 22.1885  -2
   4   4   6 369.273 22.1885   1
  -5  -1   4 950.063 71.6185  -2
   5   4   6 950.063 71.6185   1
   6   4   6 235.033 14.6979   1
   7   4   6 75.0926 9.32251   1
   8   4   6 -1.8473 4.96527   1
  -6   5   6 9.94698 4.18788   1
  -5   5   6 132.220 13.6978   1
  -4   5   6 27.0396 5.71699   1
  -3   5   6 330.979 27.9321   1
  -2   5   6 13.9486 3.41602   1
  -1   5   6 290.089 23.9950   1
   0   5   6 5.04267 2.24058   1
   1   5   6 11.1600 1.22379   1
   2   5   6 125.022 7.41657   1
  -3   2   5 189.279 11.2305  -2
   3   5   6 189.279 11.2305   1
   4   5   6 0.67610 1.37040   1
  -5   0   4 62.0996 7.54572  -2
   5   5   6 62.0996 7.54572   1
   6   5   6 395.367 23.1565   1
   7   5   6 5.38458 3.96323   1
   8   5   6 -2.0063 4.26449   1
  -6   6   6 -7.3024 4.77590   1
  -5   6   6 86.4227 10.9862   1
  -4   6   6 149.224 14.5676   1
  -3   6   6 52.0395 7.06418   1
  -2   6   6 339.590 28.2816   1
  -1   6   6 7.73466 2.67387   1
   0   6   6 434.210 35.0486   1
  -1   5   6 370.877 29.8582  -2
   1   6   6 370.877 29.8582   1
   2   6   6 77.3519 4.99243   1
  -3   3   5 41.6498 3.69568  -2
   3   6   6 41.6498 3.69568   1
   4   6   6 79.2351 5.64913   1
  -5   1   4 254.458 20.6902  -2
   5   6   6 254.458 20.6902   1
   6   6   6 135.726 9.46706   1
   7   6   6 11.6113 3.26721   1
   8   6   6 13.9963 4.92403   1
  -5   7   6 -2.5062 4.46998   1
  -4   7   6 44.0247 7.12707   1
  -3   7   6 99.4837 10.5083   1
  -2   7   6 18.0957 4.01029   1
  -1   7   6 351.621 28.9692   1
   0   7   6 18.9904 3.40823   1
  -1   6   6 33.7510 4.11465  -2
   1   7   6 33.7510 4.11465   1
   2   7   6 67.7924 4.50047   1
  -3   4   5 436.658 35.9948  -2
   3   7   6 436.658 35.9948   1
   4   7   6 -3.2090 1.83118   1
  -5   2   4 594.847 45.5048  -2
   5   7   6 594.847 45.5048   1
   6   7   6 21.0318 3.58617   1
   7   7   6 35.8606 4.59149   1
   8   7   6 12.0434 4.71716   1
  -5   8   6 0.46860 4.49533   1
  -4   8   6 14.3999 5.07183   1
  -3   8   6 24.5647 5.19311   1
  -2   8   6 16.4823 4.23771   1
  -1   8   6 120.942 11.3138   1
   0   8   6 271.576 22.4966   1
   1   8   6 65.9793 6.58013   1
  -2   6   6 631.312 47.1899  -2
   2   8   6 631.312 47.1899   1
  -3   5   5 106.818 10.4650  -2
   3   8   6 106.818 10.4650   1
  -4   4   5 313.906 24.7962  -2
   4   8   6 313.906 24.7962   1
   5   8   6 -0.2745 2.38686   1
   6   8   6 377.977 21.8820   1
   7   8   6 12.9347 3.56800   1
   8   8   6 74.1557 7.18916   1
  -4   9   6 14.4443 4.97210   1
  -3   9   6 4.80478 3.70197   1
  -2   9   6 15.8523 4.33799   1
  -1   9   6 20.0592 4.14179   1
   0   9   6 159.917 13.9370   1
   1   9   6 117.201 10.5167   1
   2   9   6 10.8005 3.01220   1
  -3   6   5 82.0222 8.91415  -2
   3   9   6 82.0222 8.91415   1
   4   9   6 12.9371 4.71306   1
   5   9   6 140.895 9.35022   1
  -6   3   4 128.446 12.5969  -2
   6   9   6 128.446 12.5969   1
   7   9   6 35.7325 4.91071   1
   8   9   6 9.44067 3.78360   1
  -4  10   6 46.9351 7.51809   1
  -3  10   6 17.1627 5.12974   1
  -2  10   6 31.4444 5.48973   1
  -1  10   6 11.1644 3.86542   1
   0  10   6 15.4867 3.33301   1
   1  10   6 95.2658 8.83611   1
   2  10   6 237.260 20.0591   1
  -3   7   5 82.5533 8.73183  -2
   3  10   6 82.5533 8.73183   1
   4  10   6 10.4790 4.37491   1
   5  10   6 91.0462 11.1936   1
   6  10   6 82.0384 11.3326   1
   7  10   6 2.96948 5.61480   1
  -3  11   6 45.3812 7.06467   1
  -2  11   6 54.5451 7.27872   1
  -1  11   6 154.870 14.1165   1
   0  11   6 79.4956 7.89275   1
   1  11   6 31.6044 4.48111   1
   2  11   6 33.0442 4.87473   1
   3  11   6 4.48117 3.70427   1
   4  11   6 34.3499 6.19719   1
   5  11   6 35.3907 6.93692   1
   6  11   6 26.7717 7.05993   1
   7  11   6 4.48788 5.76111   1
  -2  12   6 4.89166 4.00239   1
  -1  12   6 75.7158 8.23049   1
   0  12   6 56.0448 6.13300   1
   1  12   6 121.416 10.7952   1
   2  12   6 60.9689 6.80325   1
   3  12   6 31.2046 5.37887   1
   4  12   6 12.2518 4.57205   1
   5  12   6 62.1474 8.95942   1
   6  12   6 13.2038 5.90350   1
  -1  13   6 52.9038 6.62930   1
   0  13   6 21.6917 3.94387   1
   2  13   6 33.2408 4.89254   1
   3  13   6 103.581 10.3754   1
   4  13   6 44.0319 7.13898   1
   5  13   6 20.1154 5.99187   1
   6  13   6 79.8761 11.3414   1
   3  14   6 0.05223 3.41221   1
   4  14   6 20.4048 5.42155   1
  -3 -13   7 0.42560 4.47144   1
  -2 -13   7 2.00244 3.26970   1
  -1 -13   7 5.10279 3.24670   1
  -5 -12   7 -6.9009 4.59673   1
  -4 -12   7 25.8193 6.51000   1
  -3 -12   7 9.11716 3.44169   1
  -2 -12   7 2.84582 3.16766   1
  -1 -12   7 1.68303 2.88881   1
   0 -12   7 4.20360 2.52672   1
   1 -12   7 14.2164 4.57483   1
  -6 -11   7 6.43553 5.57817   1
  -5 -11   7 66.3005 9.42388   1
  -4 -11   7 4.03083 3.24362   1
  -3 -11   7 81.2355 6.96824   1
  -2 -11   7 0.66694 2.78199   1
  -1 -11   7 16.2076 3.21452   1
   0 -11   7 -1.2244 2.22920   1
   1 -11   7 30.5675 5.05605   1
   2 -11   7 -1.1478 3.51483   1
  -6 -10   7 39.8861 7.93354   1
  -5 -10   7 3.47023 4.12755   1
  -4 -10   7 117.200 8.40111   1
  -3 -10   7 -3.5741 2.61585   1
  -2 -10   7 120.829 8.32245   1
  -1 -10   7 2.87355 2.31091   1
   0 -10   7 130.969 7.56480   1
   1 -10   7 -1.1647 3.15272   1
   2 -10   7 31.7545 4.94150   1
   3 -10   7 15.2524 4.21489   1
  -7  -9   7 0.23877 4.76329   1
  -6  -9   7 10.5991 5.38587   1
  -5  -9   7 26.0138 4.17465   1
  -4  -9   7 -0.3794 2.71591   1
  -3  -9   7 104.596 7.56537   1
  -2  -9   7 7.80665 2.80753   1
  -1  -9   7 38.5566 3.55936   1
   0  -9   7 10.8956 2.45062   1
   1  -9   7 47.9991 5.50491   1
   2  -9   7 -2.7239 2.75629   1
  -3 -12   5 44.8182 9.48245  -2
   3  -9   7 44.8182 9.48245   1
   4  -9   7 10.9641 7.24930   1
  -7  -8   7 8.71880 5.17478   1
  -6  -8   7 5.48423 3.45271   1
  -5  -8   7 4.60555 3.16651   1
  -4  -8   7 2.39344 2.75649   1
  -3  -8   7 4.23275 2.51978   1
  -2  -8   7 33.3441 3.19773   1
  -1  -8   7 21.2817 2.61317   1
   0  -8   7 188.197 9.65639   1
   1  -8   7 1.15220 1.87545   1
   2  -8   7 41.8688 5.16301   1
  -3 -11   5 10.0871 7.19246  -2
   3  -8   7 10.0871 7.19246   1
   4  -8   7 59.6977 10.7457   1
   5  -8   7 12.6694 7.66754   1
  -7  -7   7 34.1133 7.23918   1
  -6  -7   7 198.544 12.8475   1
  -5  -7   7 58.9147 5.65962   1
  -4  -7   7 140.194 9.26699   1
  -3  -7   7 2.68278 2.38264   1
  -2  -7   7 49.5875 3.76409   1
  -1  -7   7 96.7476 5.43558   1
   0  -7   7 3.64905 1.71363   1
  -1  -8   6 127.496 12.9442  -2
   1  -7   7 127.496 12.9442   1
   2  -7   7 4.14507 2.64562   1
  -3 -10   5 243.877 21.4535  -2
   3  -7   7 243.877 21.4535   1
   4  -7   7 10.3893 3.29515   1
   5  -7   7 133.283 17.4571   1
  -8  -6   7 19.8572 6.35225   1
   7   0  10 102.828 12.2552  -2
  -7  -6   7 102.828 12.2552   1
  -6  -6   7 77.5876 6.96452   1
  -5  -6   7 190.116 11.9783   1
  -4  -6   7 74.9021 6.04417   1
  -3  -6   7 78.9210 4.91410   1
  -2  -6   7 71.6189 4.41451   1
  -1  -6   7 43.8836 3.30404   1
   0  -6   7 59.3768 4.01827   1
   1  -6   7 6.77430 1.77527   1
   2  -6   7 40.4814 4.49495   1
  -3  -9   5 23.9144 6.55727  -2
   3  -6   7 23.9144 6.55727   1
   4  -6   7 38.7419 4.84573   1
   5  -6   7 -7.6349 4.74312   1
   6  -6   7 49.9928 10.9715   1
  -8  -5   7 7.58130 5.59719   1
   7   1  10 9.70650 7.25618  -2
  -7  -5   7 9.70650 7.25618   1
  -6  -5   7 16.6534 3.77504   1
  -5  -5   7 129.137 8.96299   1
  -4  -5   7 46.2130 4.54044   1
  -3  -5   7 219.054 10.7693   1
  -2  -5   7 72.2354 4.37318   1
  -1  -5   7 370.979 14.9443   1
   0  -5   7 50.2448 2.90108   1
   1  -5   7 25.3085 2.43210   1
   2  -5   7 27.4710 3.59539   1
  -3  -8   5 27.7272 4.97919  -2
   3  -5   7 27.7272 4.97919   1
   4  -5   7 1.81820 2.41623   1
   5  -5   7 19.4618 7.06823   1
   6  -5   7 -0.1915 5.70336   1
   8   3  11 14.9490 9.64568  -2
  -8  -4   7 14.9490 9.64568   1
  -7  -4   7 -1.3867 3.16658   1
  -6  -4   7 7.83592 3.39900   1
  -5  -4   7 27.1882 4.06006   1
  -4  -4   7 60.5604 5.32901   1
  -3  -4   7 38.7088 3.07079   1
  -2  -4   7 411.954 19.0436   1
  -1  -4   7 330.375 13.3625   1
   0  -4   7 183.787 7.75522   1
   1  -4   7 89.0687 4.25037   1
   2  -4   7 18.7696 2.86507   1
  -3  -7   5 444.746 26.2036  -2
   3  -4   7 444.746 26.2036   1
   4  -4   7 32.8687 4.03167   1
   5  -4   7 20.9898 6.61377   1
   6  -4   7 -8.4992 5.05865   1
   7  -4   7 6.45896 7.21643   1
   8   4  11 95.1371 9.25035  -2
  -8  -3   7 95.1371 9.25035   1
  -7  -3   7 0.97178 3.51704   1
  -6  -3   7 18.5973 3.98581   1
  -5  -3   7 24.9087 3.87946   1
  -4  -3   7 24.2104 3.47365   1
  -3  -3   7 62.4159 3.45705   1
  -2  -3   7 44.9450 2.73844   1
  -1  -3   7 -0.6972 1.37653   1
   0  -3   7 22.2153 1.76948   1
   1  -3   7 110.254 4.95698   1
  -2  -5   6 1002.35 84.5015  -2
   2  -3   7 1002.35 84.5015   1
  -3  -6   5 325.173 19.5794  -2
   3  -3   7 325.173 19.5794   1
   4  -3   7 165.388 10.7307   1
   5  -3   7 32.9729 7.36847   1
   6  -3   7 82.1779 12.0070   1
   7  -3   7 4.44225 6.50690   1
   8   5  11 10.6322 7.49618  -2
  -8  -2   7 10.6322 7.49618   1
  -7  -2   7 36.4303 5.39013   1
   6   3  10 15.8891 7.06437  -2
  -6  -2   7 15.8891 7.06437   1
  -5  -2   7 3.41585 2.85084   1
  -4  -2   7 77.5487 5.42346   1
  -3  -2   7 12.5009 1.99944   1
  -2  -2   7 88.9926 4.32183   1
  -1  -2   7 44.5738 2.55603   1
   0  -2   7 3.31542 1.09496   1
   1  -2   7 9.76236 1.26547   1
  -2  -4   6 225.245 13.6241  -2
   2  -2   7 225.245 13.6241   1
  -3  -5   5 409.024 23.9299  -2
   3  -2   7 409.024 23.9299   1
  -4  -6   5 186.569 16.0381  -2
   4  -2   7 186.569 16.0381   1
   5  -2   7 57.8226 9.03693   1
   6  -2   7 13.3035 6.14974   1
   7  -2   7 7.91050 6.48341   1
   8   6  11 119.981 14.6308  -2
  -8  -1   7 119.981 14.6308   1
  -7  -1   7 -1.0146 4.42718   1
  -6  -1   7 54.9158 7.90913   1
  -5  -1   7 6.76964 4.01718   1
  -4  -1   7 377.881 17.5620   1
  -3  -1   7 151.716 7.70163   1
  -2  -1   7 779.928 34.6222   1
  -1  -1   7 174.732 7.34255   1
   0  -1   7 51.2695 2.62503   1
   1  -1   7 6.69733 1.06019   1
  -2  -3   6 174.349 10.7985  -2
   2  -1   7 174.349 10.7985   1
  -3  -4   5 303.910 17.6638  -2
   3  -1   7 303.910 17.6638   1
  -4  -5   5 124.862 8.93212  -2
   4  -1   7 124.862 8.93212   1
   5  -1   7 58.8875 8.65538   1
   6  -1   7 123.511 13.9568   1
   7   6  11 207.293 19.7632  -2
  -7   0   7 207.293 19.7632   1
  -6   0   7 2.94679 4.53859   1
  -5   0   7 283.411 17.0407   1
  -4   0   7 23.2612 3.19868   1
  -3   0   7 433.344 24.3504   1
  -2   0   7 62.1260 4.47075   1
  -1   0   7 298.311 13.5672   1
   0   0   7 31.5400 1.94908   1
   1   0   7 292.373 13.8074   1
  -2  -2   6 285.319 13.6411  -2
   2   0   7 285.319 13.6411   1
   3   0   7 6.48780 1.47878   1
  -4  -4   5 94.8199 11.0695  -2
   4   0   7 94.8199 11.0695   1
   5   0   7 15.1010 4.92939   1
   6   0   7 93.0079 11.2862   1
   7   7  11 -0.4432 7.37499  -2
  -7   1   7 -0.4432 7.37499   1
  -6   1   7 12.1453 5.21527   1
  -5   1   7 79.0201 6.81112   1
  -4   1   7 255.589 15.2380   1
  -3   1   7 -1.6526 1.74799   1
  -2   1   7 93.7757 6.03332   1
  -1   1   7 67.3352 3.74297   1
   0   1   7 511.908 22.6069   1
   1   1   7 17.9170 1.72266   1
  -2  -1   6 1187.36 53.8842  -2
   2   1   7 1187.36 53.8842   1
   3   1   7 26.2267 2.26746   1
  -4  -3   5 7.87844 3.50164  -2
   4   1   7 7.87844 3.50164   1
   5   1   7 214.663 20.1342   1
   6   1   7 13.3542 4.96584   1
   8   1   7 11.3699 6.08311   1
  -7   2   7 2.43772 5.38361   1
  -6   2   7 4.73305 3.53358   1
  -5   2   7 34.0388 4.58134   1
  -4   2   7 186.034 11.7494   1
  -3   2   7 145.373 9.08800   1
  -2   2   7 29.7380 3.01640   1
  -1   2   7 715.830 38.8902   1
   0   2   7 158.385 7.35550   1
   1   2   7 690.854 37.6728   1
  -2   0   6 54.6266 3.19983  -2
   2   2   7 54.6266 3.19983   1
   3   2   7 751.511 34.2994   1
  -4  -2   5 264.748 16.5034  -2
   4   2   7 264.748 16.5034   1
   5   2   7 40.9721 4.56946   1
   8   2   7 1.09926 5.10837   1
  -7   3   7 2.39398 5.59459   1
  -6   3   7 4.62404 3.60038   1
  -5   3   7 80.3197 6.97917   1
  -4   3   7 33.9620 4.24026   1
  -3   3   7 38.8053 3.83729   1
  -2   3   7 2.10013 1.88006   1
  -1   3   7 171.096 9.82736   1
   0   3   7 611.095 48.8712   1
   1   3   7 3.25322 1.47618   1
  -2   1   6 873.574 69.5859  -2
   2   3   7 873.574 69.5859   1
  -3   0   6 505.661 41.3180  -2
   3   3   7 505.661 41.3180   1
  -4  -1   5 328.193 20.1704  -2
   4   3   7 328.193 20.1704   1
   5   3   7 6.21086 2.69033   1
   6   3   7 1393.13 104.619   1
   7   3   7 8.21023 4.56456   1
   8   3   7 95.0048 11.7700   1
  -7   4   7 14.1793 6.62875   1
  -6   4   7 24.8080 4.66958   1
  -5   4   7 73.5484 6.69948   1
  -4   4   7 91.0928 7.00499   1
  -3   4   7 80.3993 8.71502   1
  -2   4   7 43.2371 5.80824   1
  -1   4   7 48.7200 5.61718   1
   0   4   7 377.147 30.6716   1
   1   4   7 6.03295 2.54046   1
   2   4   7 60.7951 4.01372   1
  -3   1   6 348.386 19.6325  -2
   3   4   7 348.386 19.6325   1
  -4   0   5 327.053 19.4835  -2
   4   4   7 327.053 19.4835   1
   5   4   7 179.535 17.2554   1
   6   4   7 -0.3289 2.78938   1
  -7  -3   4 177.162 16.7943  -2
   7   4   7 177.162 16.7943   1
   8   4   7 41.1955 7.51306   1
  -6   5   7 1.55248 3.67524   1
  -5   5   7 18.3081 4.08001   1
  -4   5   7 174.293 16.6809   1
  -3   5   7 21.6351 4.59600   1
  -2   5   7 109.920 10.6824   1
  -1   5   7 143.158 12.7873   1
   0   5   7 96.1147 8.90148   1
   1   5   7 76.1062 7.30897   1
   2   5   7 269.553 14.9924   1
  -3   2   6 139.994 8.52625  -2
   3   5   7 139.994 8.52625   1
  -4   1   5 3.65617 4.50721  -2
   4   5   7 3.65617 4.50721   1
  -5   0   5 50.3374 6.81489  -2
   5   5   7 50.3374 6.81489   1
   6   5   7 38.8513 4.72161   1
  -7  -2   4 15.7276 7.13024  -2
   7   5   7 15.7276 7.13024   1
   8   5   7 18.5956 5.75365   1
  -6   6   7 8.33372 5.92588   1
  -5   6   7 85.7563 11.0995   1
  -4   6   7 20.5129 5.58743   1
  -3   6   7 44.8618 6.64996   1
  -2   6   7 105.536 10.4642   1
  -1   6   7 223.502 19.1280   1
   0   6   7 277.050 22.9659   1
  -1   5   7 183.209 15.4336  -2
   1   6   7 183.209 15.4336   1
   2   6   7 60.4522 4.01872   1
  -3   3   6 169.047 10.0259  -2
   3   6   7 169.047 10.0259   1
   4   6   7 26.0153 2.50869   1
  -5   1   5 252.253 20.4751  -2
   5   6   7 252.253 20.4751   1
   6   6   7 92.8184 7.23223   1
  -7  -1   4 69.6326 9.87876  -2
   7   6   7 69.6326 9.87876   1
   8   6   7 -2.0358 3.85285   1
  -5   7   7 2.78208 4.75442   1
  -4   7   7 8.42612 4.65745   1
  -3   7   7 4.06780 3.60798   1
  -2   7   7 130.683 12.4240   1
  -1   7   7 31.7708 4.83979   1
   0   7   7 330.390 27.2380   1
  -1   6   7 310.953 25.4051  -2
   1   7   7 310.953 25.4051   1
   2   7   7 5.03965 1.45886   1
  -3   4   6 249.459 21.4633  -2
   3   7   7 249.459 21.4633   1
   4   7   7 47.3314 4.26618   1
  -5   2   5 102.274 10.2179  -2
   5   7   7 102.274 10.2179   1
   6   7   7 35.6432 4.44420   1
   7   7   7 28.5359 4.25578   1
   8   7   7 -2.6134 3.63216   1
  -5   8   7 -3.6443 4.61915   1
  -4   8   7 4.04448 4.31617   1
  -3   8   7 13.9812 4.52006   1
  -2   8   7 11.0670 3.91989   1
  -1   8   7 104.392 10.1882   1
   0   8   7 28.7600 4.46883   1
   1   8   7 65.5252 6.69200   1
   2   8   7 81.8552 8.07745   1
  -3   5   6 434.627 35.7269  -2
   3   8   7 434.627 35.7269   1
   4   8   7 223.616 20.1398   1
   5   8   7 46.5169 4.65021   1
   6   8   7 86.9167 7.05691   1
   7   8   7 10.6814 3.51106   1
   8   8   7 38.8466 5.64269   1
  -4   9   7 3.85108 4.20825   1
  -3   9   7 0.64549 3.84708   1
  -2   9   7 1.44967 3.71100   1
  -1   9   7 38.9999 5.82051   1
   0   9   7 54.8187 6.32419   1
   1   9   7 14.9709 3.47161   1
   2   9   7 57.5400 6.31591   1
  -3   6   6 88.5786 9.29652  -2
   3   9   7 88.5786 9.29652   1
   4   9   7 2.52229 3.97118   1
   5   9   7 4.40637 4.66373   1
   6   9   7 107.083 13.1161   1
   7   9   7 87.4699 12.2553   1
   8   9   7 74.3081 12.2599   1
  -4  10   7 34.7871 7.03075   1
  -3  10   7 2.09282 3.93236   1
  -2  10   7 57.1717 7.79199   1
  -1  10   7 11.7669 4.03548   1
   0  10   7 156.092 13.8250   1
   1  10   7 40.5964 5.23242   1
  -2   8   7 131.045 12.3368  -2
   2  10   7 131.045 12.3368   1
  -3   7   6 113.793 11.1037  -2
   3  10   7 113.793 11.1037   1
   4  10   7 13.6002 4.82208   1
   5  10   7 64.0091 9.08686   1
   6  10   7 111.333 13.6568   1
   7  10   7 68.8170 10.5797   1
  -3  11   7 56.5664 8.12626   1
  -2  11   7 0.96398 3.92767   1
  -1  11   7 122.970 11.9196   1
   0  11   7 14.3495 3.66720   1
   1  11   7 4.18277 2.93381   1
  -2   9   7 13.4730 4.28495  -2
   2  11   7 13.4730 4.28495   1
   3  11   7 3.76532 3.57708   1
   4  11   7 70.3806 9.01781   1
   5  11   7 19.7398 5.56959   1
   6  11   7 12.3691 5.82462   1
   7  11   7 3.37311 5.72372   1
  -2  12   7 35.4273 6.55820   1
  -1  12   7 20.3037 4.78683   1
   0  12   7 124.191 11.4171   1
   1  12   7 32.2905 4.85092   1
  -2  10   7 141.423 13.1392  -2
   2  12   7 141.423 13.1392   1
   3  12   7 4.11653 3.77050   1
   4  12   7 12.5892 4.86351   1
   5  12   7 4.56174 4.66972   1
   6  12   7 8.42153 5.82153   1
  -1  13   7 56.8035 7.10006   1
   0  13   7 11.2311 3.74915   1
   1  13   7 129.086 11.6204   1
   2  13   7 -0.2945 3.15839   1
   3  13   7 95.0753 9.97911   1
   4  13   7 0.02584 4.19403   1
   5  13   7 24.8135 6.41105   1
   6  13   7 51.9151 9.09066   1
   2  14   7 17.6658 3.92890   1
   3  14   7 2.02855 3.53597   1
   4  14   7 43.7343 7.18742   1
  -4 -12   8 20.3657 6.17945   1
  -3 -12   8 2.87670 3.13801   1
  -2 -12   8 6.28884 3.37666   1
  -1 -12   8 3.48169 3.17616   1
   0 -12   8 2.93945 2.53474   1
  -5 -11   8 49.4354 8.37996   1
  -4 -11   8 44.7466 5.41998   1
  -3 -11   8 40.7968 4.90890   1
  -2 -11   8 1.73569 2.97301   1
  -1 -11   8 86.7624 7.16074   1
   0 -11   8 -0.8600 2.26059   1
   1 -11   8 -0.6649 3.36699   1
   2 -11   8 6.22933 3.92192   1
  -6 -10   8 17.5729 6.02368   1
  -5 -10   8 93.1390 7.89553   1
  -4 -10   8 16.5162 3.66615   1
  -3 -10   8 31.8497 4.31734   1
  -2 -10   8 137.605 9.14868   1
  -1 -10   8 32.0534 3.63698   1
   0 -10   8 3.19266 2.31996   1
   1 -10   8 29.7692 4.79653   1
   2 -10   8 20.7376 4.49107   1
   3 -10   8 4.72387 3.48762   1
  -6  -9   8 -2.4868 4.57121   1
  -5  -9   8 1.90069 3.02710   1
  -4  -9   8 45.1383 5.06961   1
  -3  -9   8 8.83209 3.12623   1
  -2  -9   8 56.4166 5.26623   1
  -1  -9   8 37.9045 3.59866   1
   0  -9   8 36.9196 3.63358   1
   1  -9   8 11.5619 3.58221   1
   2  -9   8 54.7217 6.04423   1
  -3 -12   6 58.7815 10.4456  -2
   3  -9   8 58.7815 10.4456   1
   4  -9   8 19.1976 7.79521   1
  -7  -8   8 3.76260 5.08933   1
  -6  -8   8 0.59193 3.28549   1
  -5  -8   8 13.7968 3.69439   1
  -4  -8   8 52.6725 5.28453   1
  -3  -8   8 8.71086 2.92924   1
  -2  -8   8 2.48526 1.93927   1
  -1  -8   8 145.549 7.76488   1
   0  -8   8 33.4364 3.33350   1
   1  -8   8 21.5227 2.76014   1
   2  -8   8 126.098 9.48698   1
  -3 -11   6 123.943 14.3645  -2
   3  -8   8 123.943 14.3645   1
   4  -8   8 7.78982 3.40299   1
  -7  -7   8 32.1533 5.11662   1
  -6  -7   8 68.8785 6.58005   1
  -5  -7   8 53.3264 5.49807   1
  -4  -7   8 57.1581 5.47258   1
  -3  -7   8 16.7860 3.19385   1
  -2  -7   8 27.3424 2.88731   1
  -1  -7   8 22.1315 2.57106   1
   0  -7   8 3.73363 1.72874   1
   1  -7   8 7.89917 2.03247   1
   2  -7   8 39.7748 4.73206   1
  -3 -10   6 10.1131 6.19595  -2
   3  -7   8 10.1131 6.19595   1
   4  -7   8 21.1249 4.10480   1
   5  -7   8 126.828 17.0396   1
   7   0  11 62.3949 10.1658  -2
  -7  -6   8 62.3949 10.1658   1
  -6  -6   8 23.5644 4.34309   1
  -5  -6   8 18.6836 3.76927   1
  -4  -6   8 545.982 30.0892   1
  -3  -6   8 25.9581 2.79366   1
  -2  -6   8 152.305 7.93927   1
  -1  -6   8 26.0367 2.65270   1
   0  -6   8 23.1248 2.51740   1
   1  -6   8 13.7684 2.06934   1
   2  -6   8 7.86239 2.78705   1
  -3  -9   6 126.248 9.65188  -2
   3  -6   8 126.248 9.65188   1
   4  -6   8 6.65476 2.87520   1
   5  -6   8 15.1733 7.18508   1
   6  -6   8 45.1206 10.4649   1
   7   1  11 20.7951 5.75884  -2
  -7  -5   8 20.7951 5.75884   1
  -6  -5   8 4.93419 3.47433   1
  -5  -5   8 439.939 24.9549   1
  -4  -5   8 14.5438 3.17656   1
  -3  -5   8 139.991 7.37475   1
  -2  -5   8 -1.6706 1.60770   1
  -1  -5   8 258.237 12.3564   1
   0  -5   8 1.05826 1.35543   1
   1  -5   8 80.5010 4.74231   1
   2  -5   8 21.4165 3.43743   1
  -3  -8   6 18.0411 4.75087  -2
   3  -5   8 18.0411 4.75087   1
   4  -5   8 10.2406 3.01716   1
   5  -5   8 0.12489 5.05526   1
   6  -5   8 16.2444 7.78753   1
  -8  -4   8 -0.2883 3.89594   1
   7   2  11 -6.5394 6.97481  -2
  -7  -4   8 -6.5394 6.97481   1
  -6  -4   8 25.7462 4.38553   1
  -5  -4   8 34.6702 4.57486   1
  -4  -4   8 198.505 12.1794   1
  -3  -4   8 0.15094 1.55604   1
  -2  -4   8 298.428 14.1651   1
  -1  -4   8 1.71648 1.22243   1
   0  -4   8 171.932 7.30462   1
   1  -4   8 5.51148 1.39885   1
   2  -4   8 100.264 7.18467   1
  -3  -7   6 4.81143 3.60863  -2
   3  -4   8 4.81143 3.60863   1
   4  -4   8 39.9183 4.61987   1
   5  -4   8 43.3476 8.72264   1
   6  -4   8 5.11137 5.67992   1
   8   4  12 8.52663 9.09701  -2
  -8  -3   8 8.52663 9.09701   1
  -7  -3   8 1.23939 3.59616   1
   6   2  11 11.3844 7.18893  -2
  -6  -3   8 11.3844 7.18893   1
  -5  -3   8 1.62314 2.89661   1
  -4  -3   8 14.8668 3.13841   1
  -3  -3   8 21.8264 2.51201   1
  -2  -3   8 14.8116 1.68269   1
  -1  -3   8 443.168 20.3598   1
   0  -3   8 1.33028 1.30014   1
   1  -3   8 303.144 12.3699   1
  -2  -5   7 152.601 15.3639  -2
   2  -3   8 152.601 15.3639   1
  -3  -6   6 700.866 40.0920  -2
   3  -3   8 700.866 40.0920   1
  -4  -7   6 355.388 28.9114  -2
   4  -3   8 355.388 28.9114   1
   5  -3   8 246.320 24.1795   1
   6  -3   8 39.1583 8.46295   1
   7  -3   8 3.11905 6.32332   1
  -7  -2   8 21.6113 4.67227   1
   6   3  11 169.287 11.5506  -2
  -6  -2   8 169.287 11.5506   1
  -5  -2   8 255.012 15.3681   1
  -4  -2   8 33.2482 4.16576   1
  -3  -2   8 30.0975 2.82479   1
  -2  -2   8 78.9019 3.96182   1
  -1  -2   8 126.628 5.60931   1
   0  -2   8 70.4467 3.47020   1
   1  -2   8 39.4722 2.38684   1
  -2  -4   7 387.614 34.0569  -2
   2  -2   8 387.614 34.0569   1
  -3  -5   6 43.0273 6.00776  -2
   3  -2   8 43.0273 6.00776   1
  -4  -6   6 421.732 24.4635  -2
   4  -2   8 421.732 24.4635   1
   5  -2   8 8.34986 5.34241   1
   6  -2   8 267.322 26.0340   1
   7  -2   8 7.12710 6.31811   1
  -7  -1   8 26.3707 5.09563   1
   6   4  11 184.605 17.4949  -2
  -6  -1   8 184.605 17.4949   1
  -5  -1   8 254.439 15.4316   1
  -4  -1   8 239.656 11.8806   1
  -3  -1   8 24.3187 2.56852   1
  -2  -1   8 792.514 35.0162   1
  -1  -1   8 287.982 11.7097   1
   0  -1   8 1.54638 1.05853   1
   1  -1   8 2.68887 1.02708   1
  -2  -3   7 215.375 13.0348  -2
   2  -1   8 215.375 13.0348   1
  -3  -4   6 89.9264 9.84990  -2
   3  -1   8 89.9264 9.84990   1
  -4  -5   6 158.942 10.8000  -2
   4  -1   8 158.942 10.8000   1
   5  -1   8 313.904 29.0272   1
   6  -1   8 -3.4863 4.87923   1
   7  -1   8 41.1487 10.5054   1
  -7   0   8 51.2524 8.34086   1
  -6   0   8 15.3368 5.16376   1
  -5   0   8 31.9528 5.93783   1
  -4   0   8 134.479 8.84796   1
  -3   0   8 47.6466 3.52114   1
  -2   0   8 105.561 5.51232   1
  -1   0   8 1394.27 61.0805   1
   0   0   8 435.546 17.2283   1
   1   0   8 76.9942 4.46374   1
  -2  -2   7 693.669 38.9522  -2
   2   0   8 693.669 38.9522   1
   3   0   8 18.2484 2.07506   1
  -4  -4   6 161.379 10.3174  -2
   4   0   8 161.379 10.3174   1
   5   0   8 121.951 13.0833   1
   6   0   8 131.223 14.3854   1
   7   7  12 -4.6423 7.19438  -2
  -7   1   8 -4.6423 7.19438   1
  -6   1   8 41.6028 7.30608   1
  -5   1   8 279.824 16.9688   1
  -4   1   8 1.80165 2.35699   1
  -3   1   8 152.228 9.39260   1
  -2   1   8 1262.01 68.3647   1
  -1   1   8 1004.60 44.1846   1
   0   1   8 461.183 20.5514   1
   1   1   8 420.448 19.5305   1
  -2  -1   7 961.317 43.6785  -2
   2   1   8 961.317 43.6785   1
   3   1   8 16.2716 1.84363   1
  -4  -3   6 57.1620 5.38816  -2
   4   1   8 57.1620 5.38816   1
   5   1   8 7.53073 4.05112   1
   6   1   8 121.392 13.2470   1
   7   8  12 6.14487 8.45800  -2
  -7   2   8 6.14487 8.45800   1
  -6   2   8 0.95151 4.61810   1
  -5   2   8 -5.0668 2.82097   1
  -4   2   8 37.8771 4.28414   1
  -3   2   8 40.8966 4.02576   1
  -2   2   8 226.172 13.1039   1
  -1   2   8 159.890 9.27615   1
   0   2   8 347.123 15.4291   1
   1   2   8 42.0230 3.34242   1
  -2   0   7 994.018 57.3678  -2
   2   2   8 994.018 57.3678   1
   3   2   8 68.2886 3.93925   1
  -4  -2   6 177.799 11.7506  -2
   4   2   8 177.799 11.7506   1
   5   2   8 226.046 16.1017   1
   8   2   8 6.33452 5.35645   1
  -7   3   8 1.76081 5.69779   1
  -6   3   8 9.78775 3.99363   1
  -5   3   8 5.68597 3.20485   1
  -4   3   8 40.1628 4.62912   1
  -3   3   8 101.891 6.94681   1
  -2   3   8 28.8416 3.06811   1
  -1   3   8 617.774 33.6969   1
   0   3   8 121.398 10.8400   1
   1   3   8 413.228 22.9880   1
  -2   1   7 160.632 14.2188  -2
   2   3   8 160.632 14.2188   1
  -3   0   7 347.357 26.2405  -2
   3   3   8 347.357 26.2405   1
  -4  -1   6 459.602 27.5487  -2
   4   3   8 459.602 27.5487   1
   5   3   8 437.725 26.6289   1
   7   3   8 -4.7313 3.75906   1
   8   3   8 160.878 15.8265   1
  -6   4   8 0.28270 3.68872   1
  -5   4   8 13.9761 3.81832   1
  -4   4   8 2.20543 2.70968   1
  -3   4   8 56.2721 4.97281   1
  -2   4   8 20.4268 2.69839   1
  -1   4   8 450.041 24.9513   1
   0   4   8 118.568 10.7505   1
   1   4   8 129.469 7.83237   1
   2   4   8 24.8215 1.65018   1
  -3   1   7 336.248 28.2767  -2
   3   4   8 336.248 28.2767   1
  -4   0   6 318.276 19.3468  -2
   4   4   8 318.276 19.3468   1
   5   4   8 -1.0181 2.51406   1
   6   4   8 98.7718 7.71083   1
  -7  -3   5 65.3818 10.1047  -2
   7   4   8 65.3818 10.1047   1
   8   4   8 134.314 13.8363   1
  -6   5   8 35.7374 7.98220   1
  -5   5   8 -0.9280 3.14885   1
  -4   5   8 106.688 7.78600   1
  -3   5   8 70.8371 8.89757   1
  -2   5   8 187.975 16.7180   1
  -1   5   8 12.8846 3.35241   1
   0   5   8 162.560 14.1496   1
   1   5   8 245.896 20.5284   1
   2   5   8 155.660 9.05152   1
  -3   2   7 109.566 6.95394  -2
   3   5   8 109.566 6.95394   1
  -4   1   6 227.735 20.1040  -2
   4   5   8 227.735 20.1040   1
  -5   0   6 771.708 58.4831  -2
   5   5   8 771.708 58.4831   1
   6   5   8 45.2953 5.04606   1
  -7  -2   5 36.2691 8.07727  -2
   7   5   8 36.2691 8.07727   1
   8   5   8 20.3553 5.84530   1
  -6   6   8 0.29376 5.19198   1
  -5   6   8 48.4113 8.47897   1
  -4   6   8 -0.0020 3.94536   1
  -3   6   8 216.868 19.7049   1
  -2   6   8 44.4163 6.26983   1
  -1   6   8 360.302 29.9224   1
   0   6   8 3.01216 2.51125   1
   1   6   8 156.471 13.5890   1
   2   6   8 9.17312 1.18871   1
  -3   3   7 62.8140 7.20374  -2
   3   6   8 62.8140 7.20374   1
   4   6   8 171.891 8.81185   1
  -5   1   6 43.0444 6.18442  -2
   5   6   8 43.0444 6.18442   1
   6   6   8 8.75629 2.92567   1
  -7  -1   5 135.795 13.9638  -2
   7   6   8 135.795 13.9638   1
   8   6   8 22.7372 5.62557   1
  -5   7   8 12.9661 5.52128   1
  -4   7   8 14.0807 4.96953   1
  -3   7   8 20.8809 5.27182   1
  -2   7   8 204.149 18.2121   1
  -1   7   8 21.8408 4.45575   1
   0   7   8 551.534 44.6778   1
   1   7   8 113.375 10.4147   1
   2   7   8 88.1296 8.63186   1
  -3   4   7 135.322 12.6686  -2
   3   7   8 135.322 12.6686   1
   4   7   8 194.908 11.7755   1
  -5   2   6 30.6255 5.57851  -2
   5   7   8 30.6255 5.57851   1
   6   7   8 57.3187 5.36311   1
   7   7   8 11.6436 3.37451   1
   8   7   8 4.71972 4.21466   1
  -5   8   8 -0.8361 4.54232   1
  -4   8   8 2.87539 4.54382   1
  -3   8   8 23.2750 5.38881   1
  -2   8   8 2.47724 3.50046   1
  -1   8   8 51.8325 6.87646   1
   0   8   8 17.4833 3.79335   1
   1   8   8 78.6334 7.84725   1
   2   8   8 16.9621 3.54555   1
  -3   5   7 159.316 14.5960  -2
   3   8   8 159.316 14.5960   1
   4   8   8 109.684 11.5463   1
   5   8   8 390.058 33.7239   1
   6   8   8 2.14860 3.35921   1
   7   8   8 40.2621 5.18457   1
  -4   9   8 1.63928 4.50253   1
  -3   9   8 13.9288 4.64706   1
  -2   9   8 25.5422 5.50428   1
  -1   9   8 34.9747 5.71994   1
   0   9   8 12.7661 3.57616   1
   1   9   8 37.4470 5.12823   1
   2   9   8 90.3037 8.98706   1
  -3   6   7 49.7836 6.54814  -2
   3   9   8 49.7836 6.54814   1
   4   9   8 498.098 41.5722   1
   5   9   8 6.44629 4.63963   1
   6   9   8 131.482 14.4697   1
   7   9   8 25.2278 7.54899   1
   8   9   8 94.7632 13.8734   1
  -4  10   8 38.7255 7.44912   1
  -3  10   8 0.92593 4.06209   1
  -2  10   8 36.0867 6.26278   1
  -1  10   8 2.84858 3.71452   1
   0  10   8 36.6287 5.21615   1
   1  10   8 4.45380 3.21051   1
   2  10   8 41.6478 5.64033   1
  -3   7   7 27.6288 5.32303  -2
   3  10   8 27.6288 5.32303   1
   4  10   8 10.1467 4.60480   1
   5  10   8 47.4716 8.03369   1
   6  10   8 24.6936 6.96652   1
   7  10   8 114.778 14.7381   1
  -3  11   8 -1.3346 4.27207   1
  -2  11   8 26.2141 6.00478   1
  -1  11   8 79.5632 8.99661   1
   0  11   8 7.08673 3.36600   1
   1  11   8 12.9578 3.72175   1
  -2   9   8 41.5429 6.08385  -2
   2  11   8 41.5429 6.08385   1
   3  11   8 1.34835 3.38061   1
   4  11   8 86.7856 10.0371   1
   5  11   8 13.2690 5.38957   1
   6  11   8 10.0956 5.59677   1
   7  11   8 -6.0807 5.36448   1
  -2  12   8 27.5029 6.04995   1
  -1  12   8 15.4792 4.56728   1
   0  12   8 19.7874 4.34155   1
   1  12   8 66.7614 7.52541   1
  -2  10   8 98.9685 10.1104  -2
   2  12   8 98.9685 10.1104   1
   3  12   8 -0.0084 3.64568   1
   4  12   8 56.3288 8.10221   1
   5  12   8 3.19834 4.49081   1
   6  12   8 42.6457 8.38503   1
  -1  13   8 72.8191 8.34373   1
   0  13   8 22.6063 4.57085   1
   1  13   8 87.9804 8.81585   1
  -2  11   8 39.9950 5.95204  -2
   2  13   8 39.9950 5.95204   1
   3  13   8 53.1160 7.35912   1
   4  13   8 30.8085 6.27626   1
   5  13   8 15.8355 5.72273   1
   1  14   8 65.2229 7.18354   1
   2  14   8 19.1165 4.45413   1
   3  14   8 10.3450 4.44847   1
   4  14   8 68.6912 9.24537   1
  -4 -12   9 12.8260 3.91683   1
  -3 -12   9 5.19775 3.27037   1
  -2 -12   9 39.4097 5.07714   1
  -1 -12   9 0.00008 2.85734   1
   0 -12   9 13.3190 3.05560   1
  -5 -11   9 -3.2234 4.69373   1
  -4 -11   9 36.9141 4.94040   1
  -3 -11   9 2.17183 3.05988   1
  -2 -11   9 36.9427 4.83431   1
  -1 -11   9 7.74145 3.16419   1
   0 -11   9 58.1337 5.02514   1
   1 -11   9 3.36314 3.68971   1
   2 -11   9 6.65254 6.75831   1
  -6 -10   9 10.6879 5.58489   1
  -5 -10   9 57.8359 6.05823   1
  -4 -10   9 3.86887 3.25598   1
  -3 -10   9 64.6373 6.03708   1
  -2 -10   9 3.60084 2.84790   1
  -1 -10   9 206.641 10.8454   1
   0 -10   9 -1.9489 2.05785   1
   1 -10   9 57.6108 6.56210   1
   2 -10   9 -0.2991 3.30762   1
   3 -10   9 11.8769 4.12870   1
  -6  -9   9 2.10768 3.58460   1
  -5  -9   9 0.30804 3.06667   1
  -4  -9   9 65.0271 6.21088   1
  -3  -9   9 -2.9005 2.56451   1
  -2  -9   9 170.579 10.8227   1
  -1  -9   9 4.95862 2.20632   1
   0  -9   9 156.108 8.56736   1
   1  -9   9 3.58403 3.17365   1
   2  -9   9 115.306 9.07988   1
  -3 -12   7 2.60584 8.13690  -2
   3  -9   9 2.60584 8.13690   1
  -7  -8   9 12.2531 5.71465   1
  -6  -8   9 3.97928 3.57900   1
  -5  -8   9 24.7974 4.24729   1
  -4  -8   9 -1.2213 2.68370   1
  -3  -8   9 18.9658 3.47478   1
  -2  -8   9 -0.8122 1.91688   1
  -1  -8   9 79.9958 5.10228   1
   0  -8   9 10.5953 2.39779   1
   1  -8   9 43.9632 3.84337   1
   2  -8   9 23.1563 4.22227   1
  -3 -11   7 97.8575 12.4042  -2
   3  -8   9 97.8575 12.4042   1
   4  -8   9 0.67045 3.18762   1
  -7  -7   9 17.7928 4.38440   1
  -6  -7   9 0.67057 3.24630   1
  -5  -7   9 4.75178 3.15888   1
  -4  -7   9 102.782 7.66459   1
  -3  -7   9 -0.8059 2.39830   1
  -2  -7   9 29.6824 3.13955   1
  -1  -7   9 29.3416 3.01620   1
   0  -7   9 5.44094 1.84895   1
   1  -7   9 12.6405 2.20551   1
   2  -7   9 86.4363 7.37196   1
  -3 -10   7 48.6162 6.55267  -2
   3  -7   9 48.6162 6.55267   1
   4  -7   9 35.0546 4.94890   1
   5  -7   9 16.4733 8.00810   1
   7   0  12 65.2014 7.13755  -2
  -7  -6   9 65.2014 7.13755   1
  -6  -6   9 14.7889 3.96992   1
  -5  -6   9 5.59178 3.17956   1
  -4  -6   9 370.655 21.2109   1
  -3  -6   9 25.5469 3.04015   1
  -2  -6   9 364.172 17.2327   1
  -1  -6   9 99.2951 5.65802   1
   0  -6   9 17.8265 2.38120   1
   1  -6   9 4.38661 1.70100   1
   2  -6   9 19.2204 3.47370   1
  -3  -9   7 198.881 13.7198  -2
   3  -6   9 198.881 13.7198   1
   4  -6   9 13.9278 3.38465   1
   5  -6   9 108.003 15.2209   1
   7   1  12 43.0257 6.40106  -2
  -7  -5   9 43.0257 6.40106   1
  -6  -5   9 29.6860 4.79245   1
  -5  -5   9 118.174 8.63692   1
  -4  -5   9 53.6861 5.26823   1
  -3  -5   9 231.012 11.4553   1
  -2  -5   9 75.3227 4.74131   1
  -1  -5   9 123.295 6.58646   1
   0  -5   9 11.4917 1.96029   1
   1  -5   9 57.6161 3.78941   1
   2  -5   9 8.26960 2.74622   1
  -3  -8   7 8.21642 4.25496  -2
   3  -5   9 8.21642 4.25496   1
   4  -5   9 4.12610 2.58453   1
   5  -5   9 14.5020 6.73884   1
   6  -5   9 32.0009 8.96975   1
   7   2  12 7.74274 5.45960  -2
  -7  -4   9 7.74274 5.45960   1
  -6  -4   9 11.8622 3.90622   1
  -5  -4   9 14.5616 3.69745   1
  -4  -4   9 136.819 9.17325   1
  -3  -4   9 154.357 8.08214   1
  -2  -4   9 18.8658 2.41972   1
  -1  -4   9 191.040 9.45190   1
   0  -4   9 207.797 10.1546   1
   1  -4   9 138.954 7.08467   1
   2  -4   9 151.841 10.0986   1
  -3  -7   7 29.5565 4.57955  -2
   3  -4   9 29.5565 4.57955   1
   4  -4   9 53.0284 5.29920   1
   5  -4   9 -2.3797 4.91842   1
   6  -4   9 16.3991 7.01613   1
   7   3  12 -10.405 6.91759  -2
  -7  -3   9 -10.405 6.91759   1
  -6  -3   9 11.4328 3.83896   1
  -5  -3   9 -2.0598 2.90878   1
  -4  -3   9 115.418 8.09834   1
  -3  -3   9 4.97776 1.86432   1
  -2  -3   9 249.201 11.9862   1
  -1  -3   9 205.597 8.67251   1
   0  -3   9 123.796 6.44976   1
   1  -3   9 52.1640 3.40596   1
   2  -3   9 66.2938 5.34632   1
   3  -3   9 158.657 10.4043   1
  -4  -7   7 119.067 9.51058  -2
   4  -3   9 119.067 9.51058   1
  -5  -8   6 178.884 19.1518  -2
   5  -3   9 178.884 19.1518   1
   6  -3   9 19.6447 6.65799   1
   7  -3   9 -0.4446 6.44734   1
  -7  -2   9 13.2211 4.42556   1
   6   3  12 52.0902 6.22877  -2
  -6  -2   9 52.0902 6.22877   1
  -5  -2   9 10.0983 3.32557   1
  -4  -2   9 35.4978 4.19641   1
  -3  -2   9 36.2563 3.05781   1
  -2  -2   9 59.7772 3.35704   1
  -1  -2   9 181.277 7.67822   1
   0  -2   9 106.632 4.90722   1
   1  -2   9 59.2179 3.10948   1
  -2  -4   8 369.575 21.7577  -2
   2  -2   9 369.575 21.7577   1
   3  -2   9 46.2816 4.33333   1
  -4  -6   7 320.711 19.3782  -2
   4  -2   9 320.711 19.3782   1
  -5  -7   6 395.208 36.8131  -2
   5  -2   9 395.208 36.8131   1
   6  -2   9 223.993 22.7911   1
   7  -2   9 18.7433 7.47735   1
  -7  -1   9 48.0468 6.27317   1
   6   4  12 12.4877 7.29267  -2
  -6  -1   9 12.4877 7.29267   1
  -5  -1   9 160.981 10.7438   1
  -4  -1   9 11.4726 3.10553   1
  -3  -1   9 -0.7537 1.68488   1
  -2  -1   9 40.7509 3.04238   1
  -1  -1   9 8.19722 1.49959   1
   0  -1   9 29.9308 2.10188   1
   1  -1   9 1.92774 1.02315   1
  -2  -3   8 22.7490 3.41926  -2
   2  -1   9 22.7490 3.41926   1
   3  -1   9 31.1387 3.33294   1
  -4  -5   7 95.5245 7.41854  -2
   4  -1   9 95.5245 7.41854   1
  -5  -6   6 285.608 27.5204  -2
   5  -1   9 285.608 27.5204   1
   6  -1   9 37.6800 8.13401   1
   7  -1   9 61.7158 11.0034   1
  -7   0   9 25.9644 6.70257   1
   6   5  12 91.3292 11.6750  -2
  -6   0   9 91.3292 11.6750   1
  -5   0   9 9.33457 4.39328   1
  -4   0   9 179.758 9.37690   1
  -3   0   9 50.0703 3.78547   1
  -2   0   9 403.568 18.5160   1
  -1   0   9 298.621 13.7731   1
   0   0   9 583.682 23.0679   1
   1   0   9 106.929 4.74047   1
  -2  -2   8 129.011 8.33179  -2
   2   0   9 129.011 8.33179   1
   3   0   9 6.62490 1.56636   1
  -4  -4   7 59.3687 5.31785  -2
   4   0   9 59.3687 5.31785   1
  -5  -5   6 36.2940 8.39506  -2
   5   0   9 36.2940 8.39506   1
   6   0   9 10.4072 5.29863   1
   7   7  13 45.0150 9.72723  -2
  -7   1   9 45.0150 9.72723   1
  -6   1   9 7.60513 4.82213   1
  -5   1   9 55.0226 5.62677   1
  -4   1   9 0.39539 2.32908   1
  -3   1   9 266.514 15.5595   1
  -2   1   9 -0.9348 1.49048   1
  -1   1   9 478.708 21.2861   1
   0   1   9 61.4576 3.40439   1
   1   1   9 190.247 9.39880   1
  -2  -1   8 880.120 49.0731  -2
   2   1   9 880.120 49.0731   1
   3   1   9 149.976 7.69831   1
  -4  -3   7 20.8922 2.61223  -2
   4   1   9 20.8922 2.61223   1
   5   1   9 128.301 13.4424   1
   6   1   9 1.87039 4.59121   1
   7   8  13 4.50750 7.39546  -2
  -7   2   9 4.50750 7.39546   1
  -6   2   9 40.0838 7.53926   1
  -5   2   9 16.5820 3.67206   1
  -4   2   9 10.7966 3.07171   1
  -3   2   9 0.30262 2.04164   1
  -2   2   9 31.9596 3.12013   1
  -1   2   9 0.16459 1.26266   1
   0   2   9 1048.65 46.0520   1
   1   2   9 76.8820 5.11339   1
  -2   0   8 135.038 8.92119  -2
   2   2   9 135.038 8.92119   1
   3   2   9 19.8898 1.96585   1
  -4  -2   7 310.118 19.2296  -2
   4   2   9 310.118 19.2296   1
   5   2   9 0.88346 3.67783   1
   8   2   9 2.40419 5.54183   1
  -7   3   9 3.27836 5.79811   1
  -6   3   9 4.08238 3.71272   1
  -5   3   9 5.82416 3.28004   1
  -4   3   9 16.0904 3.39175   1
  -3   3   9 6.77166 2.44218   1
  -2   3   9 13.3210 2.21599   1
  -1   3   9 117.254 7.01281   1
   0   3   9 3.85297 2.00287   1
   1   3   9 166.223 9.87283   1
   2   3   9 534.990 40.0669   1
  -3   0   8 213.486 16.3998  -2
   3   3   9 213.486 16.3998   1
  -4  -1   7 395.661 23.9179  -2
   4   3   9 395.661 23.9179   1
   5   3   9 0.64331 2.58963   1
   7   3   9 3.49739 4.36027   1
   8   3   9 68.3390 9.65824   1
  -6   4   9 10.1510 4.68696   1
  -5   4   9 11.8525 3.61833   1
  -4   4   9 24.2119 3.90282   1
  -3   4   9 28.1125 3.64551   1
  -2   4   9 22.9504 2.88196   1
  -1   4   9 35.8967 2.80449   1
   0   4   9 175.926 15.2452   1
   1   4   9 42.8090 3.59232   1
   2   4   9 199.200 8.87241   1
  -3   1   8 107.125 10.5597  -2
   3   4   9 107.125 10.5597   1
  -4   0   7 32.7710 4.38357  -2
   4   4   9 32.7710 4.38357   1
   5   4   9 114.794 8.50152   1
   6   4   9 87.9924 9.09486   1
   8   4   9 298.385 25.5840   1
  -6   5   9 33.2805 7.71991   1
  -5   5   9 0.30477 4.55805   1
  -4   5   9 44.7120 7.63040   1
  -3   5   9 63.6099 5.57585   1
  -2   5   9 60.2617 4.77092   1
  -1   5   9 27.0474 2.69129   1
   0   5   9 158.118 13.9841   1
   1   5   9 2.72406 2.41785   1
   2   5   9 35.5269 2.64620   1
  -3   2   8 63.4444 4.76469  -2
   3   5   9 63.4444 4.76469   1
  -4   1   7 267.863 23.3605  -2
   4   5   9 267.863 23.3605   1
  -5   0   7 294.369 23.7761  -2
   5   5   9 294.369 23.7761   1
   6   5   9 32.4622 4.24665   1
  -7  -2   6 113.385 12.7955  -2
   7   5   9 113.385 12.7955   1
   8   5   9 8.07757 5.09352   1
  -6   6   9 27.6638 7.45162   1
  -5   6   9 58.4338 9.35749   1
  -4   6   9 -4.1838 4.25396   1
  -3   6   9 118.560 12.3126   1
  -2   6   9 26.6191 5.21275   1
  -1   6   9 110.208 10.8366   1
   0   6   9 25.2699 4.23687   1
   1   6   9 35.3864 4.86812   1
   2   6   9 34.1558 4.98966   1
  -3   3   8 93.7071 9.56968  -2
   3   6   9 93.7071 9.56968   1
  -4   2   7 183.214 16.9756  -2
   4   6   9 183.214 16.9756   1
  -5   1   7 95.5776 9.44517  -2
   5   6   9 95.5776 9.44517   1
   6   6   9 2.18539 2.60069   1
  -7  -1   6 18.7147 6.90210  -2
   7   6   9 18.7147 6.90210   1
   8   6   9 20.4151 5.44335   1
  -5   7   9 18.5747 6.45526   1
  -4   7   9 -1.4215 4.40186   1
  -3   7   9 99.6989 10.9771   1
  -2   7   9 126.122 12.6425   1
  -1   7   9 64.4657 7.79111   1
   0   7   9 360.364 29.8619   1
   1   7   9 175.142 15.3582   1
   2   7   9 66.2968 7.33282   1
  -3   4   8 73.0073 8.15277  -2
   3   7   9 73.0073 8.15277   1
   4   7   9 3.72252 3.74143   1
   5   7   9 0.74675 3.84674   1
   6   7   9 60.1957 5.62761   1
  -7   0   6 60.8644 8.98273  -2
   7   7   9 60.8644 8.98273   1
   8   7   9 -1.6445 3.84095   1
  -5   8   9 -4.2489 5.06429   1
  -4   8   9 -2.2846 4.20633   1
  -3   8   9 8.83875 4.70937   1
  -2   8   9 4.01961 3.86380   1
  -1   8   9 106.508 10.8820   1
   0   8   9 293.543 24.8416   1
   1   8   9 239.623 20.4082   1
   2   8   9 58.9645 7.11954   1
  -3   5   8 130.499 12.5049  -2
   3   8   9 130.499 12.5049   1
   4   8   9 44.7811 7.06419   1
  -5   3   7 243.242 22.7456  -2
   5   8   9 243.242 22.7456   1
   6   8   9 23.8182 6.60111   1
   7   8   9 106.816 14.1432   1
  -4   9   9 44.4114 7.78448   1
  -3   9   9 3.12620 4.37545   1
  -2   9   9 3.37533 3.96368   1
  -1   9   9 23.4596 5.11801   1
   0   9   9 14.1124 3.90985   1
   1   9   9 44.4820 5.83523   1
   2   9   9 67.3229 7.54319   1
  -3   6   8 200.207 17.7156  -2
   3   9   9 200.207 17.7156   1
   4   9   9 97.0992 11.0508   1
  -5   4   7 69.3741 10.0155  -2
   5   9   9 69.3741 10.0155   1
   6   9   9 137.834 15.0962   1
   7   9   9 50.1920 9.82147   1
  -3  10   9 44.6338 7.69114   1
  -2  10   9 7.58695 4.55408   1
  -1  10   9 -5.1548 3.64504   1
   0  10   9 44.7007 6.07157   1
   1  10   9 34.1110 5.29817   1
   2  10   9 5.79060 3.08137   1
  -3   7   8 19.4943 4.99226  -2
   3  10   9 19.4943 4.99226   1
   4  10   9 27.9078 5.99206   1
  -5   5   7 58.4088 9.75610  -2
   5  10   9 58.4088 9.75610   1
   6  10   9 16.7541 6.22547   1
   7  10   9 17.4523 7.08620   1
  -3  11   9 3.50581 4.88737   1
  -2  11   9 50.4863 7.89300   1
  -1  11   9 36.1743 6.17143   1
   0  11   9 199.216 17.5546   1
   1  11   9 1.00095 3.18820   1
   2  11   9 5.59616 3.47365   1
   3  11   9 36.2472 5.95513   1
   4  11   9 104.963 11.3753   1
   5  11   9 30.1222 6.88339   1
   6  11   9 3.02928 5.22421   1
   7  11   9 58.4738 10.3274   1
  -2  12   9 -0.1959 4.83537   1
  -1  12   9 96.9715 10.4732   1
   0  12   9 22.9651 4.78057   1
   1  12   9 90.5518 9.39642   1
  -2  10   9 57.3652 7.47967  -2
   2  12   9 57.3652 7.47967   1
   3  12   9 -2.6348 3.59766   1
   4  12   9 0.08020 4.17624   1
   5  12   9 6.39384 4.89762   1
   6  12   9 77.5338 11.3478   1
   0  13   9 51.2929 6.94937   1
   1  13   9 33.5329 5.38336   1
   2  13   9 34.1584 5.63966   1
   3  13   9 16.8663 5.00508   1
   4  13   9 69.2065 9.38604   1
   5  13   9 16.0076 5.55032   1
   2  14   9 25.3634 5.26832   1
   3  14   9 84.5438 9.67515   1
   4  14   9 10.0067 5.34533   1
  -3 -12  10 1.25408 3.13381   1
  -2 -12  10 4.72305 3.33882   1
  -1 -12  10 3.81588 3.09714   1
  -5 -11  10 59.2296 9.11552   1
  -4 -11  10 25.8662 4.53019   1
  -3 -11  10 18.4430 3.89111   1
  -2 -11  10 40.4577 4.98506   1
  -1 -11  10 0.58930 2.89287   1
   0 -11  10 -0.5189 2.38062   1
   1 -11  10 -2.3523 3.39686   1
  -5 -10  10 31.9224 4.91006   1
  -4 -10  10 35.1214 4.75929   1
  -3 -10  10 50.1328 5.49483   1
  -2 -10  10 35.9024 4.54178   1
  -1 -10  10 63.1125 5.11180   1
   0 -10  10 10.7973 2.73688   1
   1 -10  10 47.2484 6.01957   1
   2 -10  10 3.15600 3.36959   1
  -6  -9  10 4.05336 3.68257   1
  -5  -9  10 26.1717 4.54846   1
  -4  -9  10 22.7677 4.09808   1
  -3  -9  10 13.3427 3.26451   1
  -2  -9  10 108.450 7.82586   1
  -1  -9  10 -0.0398 2.17978   1
   0  -9  10 60.4266 4.64297   1
   1  -9  10 59.5812 6.44553   1
   2  -9  10 12.0408 4.00766   1
  -3 -12   8 19.6674 8.15518  -2
   3  -9  10 19.6674 8.15518   1
   6  -3  12 -6.3990 6.44164  -2
  -6  -8  10 -6.3990 6.44164   1
  -5  -8  10 42.3684 5.33022   1
  -4  -8  10 1.62944 2.84911   1
  -3  -8  10 22.6180 3.75461   1
  -2  -8  10 20.8558 2.92942   1
  -1  -8  10 51.9255 4.12094   1
   0  -8  10 15.7427 2.59935   1
   1  -8  10 7.51914 2.30057   1
   2  -8  10 59.4351 6.39227   1
  -3 -11   8 47.2672 9.25149  -2
   3  -8  10 47.2672 9.25149   1
   4  -8  10 20.6428 4.24317   1
  -7  -7  10 9.70751 4.15125   1
  -6  -7  10 44.7958 5.54300   1
  -5  -7  10 -1.1408 3.11540   1
  -4  -7  10 15.8319 3.59260   1
  -3  -7  10 2.51222 2.63455   1
  -2  -7  10 4.13868 2.05443   1
  -1  -7  10 4.92439 2.00547   1
   0  -7  10 14.5933 2.44175   1
   1  -7  10 69.1421 4.85379   1
   2  -7  10 103.183 8.51616   1
  -3 -10   8 51.4286 7.04032  -2
   3  -7  10 51.4286 7.04032   1
   4  -7  10 104.179 8.83483   1
   5  -7  10 9.90080 7.22211   1
   7   0  13 96.0277 8.87148  -2
  -7  -6  10 96.0277 8.87148   1
  -6  -6  10 6.61951 3.76455   1
  -5  -6  10 159.633 10.7842   1
  -4  -6  10 113.674 8.15779   1
  -3  -6  10 13.5891 3.22057   1
  -2  -6  10 238.566 11.8642   1
  -1  -6  10 3.30513 1.84810   1
   0  -6  10 4.25738 1.87542   1
   1  -6  10 5.28727 1.87238   1
   2  -6  10 15.0908 3.32013   1
  -3  -9   8 14.4407 5.06766  -2
   3  -6  10 14.4407 5.06766   1
   4  -6  10 38.5751 4.96550   1
   5  -6  10 50.7199 10.2952   1
   7   1  13 18.6731 5.27339  -2
  -7  -5  10 18.6731 5.27339   1
  -6  -5  10 22.8707 4.59007   1
  -5  -5  10 95.5566 7.63980   1
  -4  -5  10 26.6270 4.00885   1
  -3  -5  10 81.1782 5.16124   1
  -2  -5  10 460.383 21.4765   1
  -1  -5  10 8.87906 1.95743   1
   0  -5  10 155.651 8.13104   1
   1  -5  10 2.93519 1.62260   1
   2  -5  10 89.4616 7.14351   1
  -3  -8   8 64.0745 6.63516  -2
   3  -5  10 64.0745 6.63516   1
   4  -5  10 3.18607 2.61517   1
   5  -5  10 52.1568 10.1118   1
   6  -5  10 14.5194 7.48177   1
   7   2  13 14.9566 5.39212  -2
  -7  -4  10 14.9566 5.39212   1
  -6  -4  10 109.289 8.78433   1
  -5  -4  10 38.4827 5.03816   1
  -4  -4  10 -4.0735 2.53708   1
  -3  -4  10 315.604 15.1943   1
  -2  -4  10 0.13518 1.70005   1
  -1  -4  10 405.900 18.9283   1
   0  -4  10 16.7228 2.18134   1
   1  -4  10 149.300 7.71867   1
   2  -4  10 37.7971 6.58687   1
  -3  -7   8 110.613 13.3775  -2
   3  -4  10 110.613 13.3775   1
   4  -4  10 4.99328 2.70210   1
  -5  -9   7 55.2097 8.37633  -2
   5  -4  10 55.2097 8.37633   1
   6  -4  10 0.13626 5.45564   1
   7   3  13 23.6512 5.96768  -2
  -7  -3  10 23.6512 5.96768   1
  -6  -3  10 -0.9861 3.38373   1
  -5  -3  10 20.8672 4.14198   1
  -4  -3  10 0.37684 2.26861   1
  -3  -3  10 8.29066 2.12621   1
  -2  -3  10 244.982 11.9592   1
  -1  -3  10 29.4522 2.73738   1
   0  -3  10 247.016 11.8239   1
   1  -3  10 3.08264 1.42397   1
   2  -3  10 136.316 9.01880   1
   3  -3  10 11.7635 2.75112   1
  -4  -7   8 165.763 18.3564  -2
   4  -3  10 165.763 18.3564   1
  -5  -8   7 18.0695 5.03138  -2
   5  -3  10 18.0695 5.03138   1
   6  -3  10 57.9381 10.5723   1
   7  -3  10 17.1467 7.62926   1
  -7  -2  10 4.15775 3.95983   1
   6   3  13 16.4179 4.90025  -2
  -6  -2  10 16.4179 4.90025   1
  -5  -2  10 52.4878 5.57609   1
  -4  -2  10 0.51736 2.73939   1
  -3  -2  10 53.1677 4.78552   1
  -2  -2  10 102.946 5.01211   1
  -1  -2  10 28.3531 2.22417   1
   0  -2  10 3.71908 1.22442   1
   1  -2  10 12.1729 1.48270   1
  -2  -4   9 64.6235 8.98266  -2
   2  -2  10 64.6235 8.98266   1
   3  -2  10 245.794 15.0969   1
  -4  -6   8 469.691 27.9558  -2
   4  -2  10 469.691 27.9558   1
  -5  -7   7 234.441 15.3841  -2
   5  -2  10 234.441 15.3841   1
   6  -2  10 31.2622 8.18870   1
   7  -2  10 42.6953 9.50806   1
  -7  -1  10 9.29459 4.26455   1
   6   4  13 64.5666 9.55071  -2
  -6  -1  10 64.5666 9.55071   1
  -5  -1  10 -0.1559 3.12427   1
  -4  -1  10 12.2362 3.33400   1
  -3  -1  10 60.4918 4.14631   1
  -2  -1  10 6.87721 1.72094   1
  -1  -1  10 -0.3402 1.22797   1
   0  -1  10 48.8570 2.92103   1
   1  -1  10 3.98291 1.12972   1
  -2  -3   9 268.593 16.1410  -2
   2  -1  10 268.593 16.1410   1
   3  -1  10 5.74167 2.08349   1
  -4  -5   8 43.1082 4.99827  -2
   4  -1  10 43.1082 4.99827   1
  -5  -6   7 180.259 19.1702  -2
   5  -1  10 180.259 19.1702   1
   6  -1  10 113.078 13.9075   1
   7  -1  10 0.30509 5.58456   1
  -7   0  10 26.4049 5.42280   1
   6   5  13 165.641 16.5660  -2
  -6   0  10 165.641 16.5660   1
  -5   0  10 19.2851 4.07712   1
  -4   0  10 35.7186 3.60638   1
  -3   0  10 55.7016 4.03065   1
  -2   0  10 333.704 15.3208   1
  -1   0  10 22.3727 2.19543   1
   0   0  10 369.230 14.8656   1
   1   0  10 1.24338 0.97652   1
  -2  -2   9 76.3125 5.82771  -2
   2   0  10 76.3125 5.82771   1
   3   0  10 15.7903 2.04696   1
  -4  -4   8 174.347 11.4014  -2
   4   0  10 174.347 11.4014   1
  -5  -5   7 105.635 13.5998  -2
   5   0  10 105.635 13.5998   1
   6   0  10 10.8465 5.65799   1
   7   7  14 26.3148 8.76960  -2
  -7   1  10 26.3148 8.76960   1
   6   6  13 121.814 13.6915  -2
  -6   1  10 121.814 13.6915   1
  -5   1  10 68.4587 8.65087   1
  -4   1  10 3.59715 2.77078   1
  -3   1  10 616.975 27.8177   1
  -2   1  10 64.4750 4.15905   1
  -1   1  10 13.3689 1.80418   1
   0   1  10 12.9607 1.50099   1
   1   1  10 586.527 27.2520   1
  -2  -1   9 77.0093 9.41788  -2
   2   1  10 77.0093 9.41788   1
   3   1  10 155.730 7.86485   1
  -4  -3   8 19.6092 3.18094  -2
   4   1  10 19.6092 3.18094   1
   5   1  10 0.69739 4.26294   1
  -6  -5   7 5.84984 6.87694  -2
   6   1  10 5.84984 6.87694   1
   7   8  14 22.4068 8.27795  -2
  -7   2  10 22.4068 8.27795   1
  -6   2  10 20.7961 6.27369   1
  -5   2  10 4.24496 3.36796   1
  -4   2  10 5.42552 2.79553   1
  -3   2  10 234.004 13.9143   1
  -2   2  10 109.595 7.02742   1
  -1   2  10 118.049 5.93047   1
   0   2  10 692.679 30.4209   1
   1   2  10 77.3463 4.67438   1
  -2   0   9 767.503 64.9856  -2
   2   2  10 767.503 64.9856   1
   3   2  10 48.7178 3.23649   1
  -4  -2   8 181.701 9.43547  -2
   4   2  10 181.701 9.43547   1
   5   2  10 36.2977 6.47875   1
  -6   3  10 7.59828 5.56963   1
  -5   3  10 -5.0429 3.00400   1
  -4   3  10 17.1766 3.46065   1
  -3   3  10 178.309 11.0009   1
  -2   3  10 77.7462 5.39873   1
  -1   3  10 1.38884 1.33750   1
   0   3  10 19.5049 2.76650   1
   1   3  10 201.624 11.8272   1
   2   3  10 8.69476 1.71609   1
   3   3  10 282.012 13.1568   1
  -4  -1   8 321.020 19.8855  -2
   4   3  10 321.020 19.8855   1
   5   3  10 308.648 19.4820   1
   7   3  10 41.8547 7.12818   1
   8   3  10 12.1775 5.86052   1
  -6   4  10 93.2837 12.9962   1
  -5   4  10 8.74080 5.82540   1
  -4   4  10 -4.5070 2.86324   1
  -3   4  10 234.979 14.1485   1
  -2   4  10 1.14666 1.91587   1
  -1   4  10 21.1865 2.12618   1
   0   4  10 -2.7844 1.90913   1
   1   4  10 343.011 19.3849   1
   2   4  10 129.390 6.15042   1
   3   4  10 138.035 9.37869   1
  -4   0   8 452.227 27.3267  -2
   4   4  10 452.227 27.3267   1
   5   4  10 5.07121 2.89314   1
   6   4  10 125.712 11.7864   1
   8   4  10 239.331 21.4889   1
  -6   5  10 1.66482 6.00954   1
  -5   5  10 41.4246 8.09916   1
  -4   5  10 55.1021 8.29252   1
  -3   5  10 13.1672 4.62915   1
  -2   5  10 60.0683 7.81476   1
  -1   5  10 35.5544 5.52913   1
   0   5  10 105.355 10.0283   1
   1   5  10 0.80190 1.80081   1
   2   5  10 90.9151 5.80177   1
  -3   2   9 1.27017 2.77341  -2
   3   5  10 1.27017 2.77341   1
  -4   1   8 115.606 12.5156  -2
   4   5  10 115.606 12.5156   1
  -5   0   8 170.817 11.2198  -2
   5   5  10 170.817 11.2198   1
  -6  -1   7 27.7534 7.60989  -2
   6   5  10 27.7534 7.60989   1
  -7  -2   7 107.385 12.1704  -2
   7   5  10 107.385 12.1704   1
   8   5  10 4.01240 4.95438   1
  -5   6  10 -3.2735 4.84437   1
  -4   6  10 45.2843 7.76603   1
  -3   6  10 39.7823 6.76235   1
  -2   6  10 286.445 24.9144   1
  -1   6  10 6.35010 3.52972   1
   0   6  10 76.2569 7.98544   1
   1   6  10 10.4279 3.17143   1
   2   6  10 16.8987 3.81961   1
  -3   3   9 15.8877 4.48916  -2
   3   6  10 15.8877 4.48916   1
   4   6  10 125.981 9.00573   1
  -5   1   8 231.205 14.0359  -2
   5   6  10 231.205 14.0359   1
  -6   0   7 -7.9771 6.60634  -2
   6   6  10 -7.9771 6.60634   1
  -7  -1   7 45.9289 7.79273  -2
   7   6  10 45.9289 7.79273   1
   8   6  10 52.8645 7.84217   1
  -5   7  10 54.8353 9.38198   1
  -4   7  10 0.03622 4.39884   1
  -3   7  10 281.531 25.0250   1
  -2   7  10 24.3774 5.55401   1
  -1   7  10 123.989 12.3238   1
   0   7  10 44.8715 6.04858   1
   1   7  10 167.075 14.8970   1
   2   7  10 62.6474 7.53527   1
  -3   4   9 174.886 16.1438  -2
   3   7  10 174.886 16.1438   1
   4   7  10 122.010 12.4549   1
  -5   2   8 28.1651 7.30973  -2
   5   7  10 28.1651 7.30973   1
   6   7  10 22.9544 6.56989   1
   7   7  10 -2.7389 5.19685   1
  -4   8  10 28.7720 6.69970   1
  -3   8  10 3.42375 4.48761   1
  -2   8  10 37.3037 6.65821   1
  -1   8  10 10.9396 4.32879   1
   0   8  10 267.075 22.8494   1
   1   8  10 22.2412 4.39172   1
   2   8  10 112.662 11.0606   1
  -3   5   9 64.2437 8.08786  -2
   3   8  10 64.2437 8.08786   1
   4   8  10 74.5695 9.53872   1
  -5   3   8 28.9793 7.55739  -2
   5   8  10 28.9793 7.55739   1
   6   8  10 34.3101 7.34383   1
   7   8  10 63.8195 10.6555   1
  -4   9  10 -1.5581 4.46756   1
  -3   9  10 -0.9963 4.45087   1
  -2   9  10 10.4888 5.02274   1
  -1   9  10 16.4567 5.02346   1
   0   9  10 24.7959 4.74609   1
   1   9  10 158.882 14.5440   1
   2   9  10 49.6046 6.74175   1
  -3   6   9 276.062 24.1527  -2
   3   9  10 276.062 24.1527   1
   4   9  10 17.5767 5.20049   1
  -5   4   8 48.9914 8.86530  -2
   5   9  10 48.9914 8.86530   1
   6   9  10 27.9240 7.11350   1
   7   9  10 91.1994 12.9381   1
  -3  10  10 58.5768 8.89951   1
  -2  10  10 9.81317 4.90201   1
  -1  10  10 13.5484 4.79982   1
   0  10  10 5.59374 3.55844   1
   1  10  10 8.35166 3.80706   1
   2  10  10 63.8429 7.75005   1
  -3   7   9 89.5520 9.86996  -2
   3  10  10 89.5520 9.86996   1
   4  10  10 89.3427 10.8993   1
  -5   5   8 12.3474 6.34818  -2
   5  10  10 12.3474 6.34818   1
   6  10  10 42.7962 8.64504   1
   7  10  10 25.2765 7.74736   1
  -2  11  10 82.5621 10.6040   1
  -1  11  10 8.69423 4.91203   1
   0  11  10 34.6270 5.65169   1
   1  11  10 10.0653 4.01930   1
   2  11  10 35.8272 5.65543   1
   3  11  10 22.5442 5.13798   1
   4  11  10 44.9681 7.34679   1
  -5   6   8 64.1491 10.2623  -2
   5  11  10 64.1491 10.2623   1
   6  11  10 -6.7478 4.49725   1
   7  11  10 39.4839 9.01605   1
  -1  12  10 14.8673 5.04264   1
   0  12  10 14.7326 4.57685   1
   1  12  10 151.149 14.2049   1
  -2  10  10 6.09716 4.44478  -2
   2  12  10 6.09716 4.44478   1
   3  12  10 27.0875 5.74653   1
   4  12  10 3.24240 4.36021   1
   5  12  10 16.6509 5.64049   1
   6  12  10 33.9155 8.25607   1
   0  13  10 41.4169 6.58447   1
   1  13  10 14.8677 4.70822   1
  -2  11  10 161.202 15.1639  -2
   2  13  10 161.202 15.1639   1
   3  13  10 19.9375 5.59914   1
   4  13  10 84.0052 10.7044   1
   5  13  10 6.16370 5.08559   1
   2  14  10 26.3426 5.54151   1
   3  14  10 90.6197 10.2058   1
  -4 -11  11 13.6229 3.93161   1
  -3 -11  11 36.0937 4.88393   1
  -2 -11  11 26.2616 4.25919   1
  -1 -11  11 -0.5365 2.74885   1
   0 -11  11 51.9016 4.82967   1
   1 -11  11 0.16483 3.72893   1
  -5 -10  11 1.44731 3.47228   1
  -4 -10  11 73.6080 6.89787   1
  -3 -10  11 4.01165 3.15905   1
  -2 -10  11 14.9764 3.52968   1
  -1 -10  11 8.36077 2.64390   1
   0 -10  11 9.05700 2.67475   1
   1 -10  11 5.59261 3.89006   1
   2 -10  11 18.2263 4.26466   1
  -6  -9  11 -1.1987 3.49467   1
  -5  -9  11 44.7050 5.63638   1
  -4  -9  11 0.49109 3.04442   1
  -3  -9  11 85.7989 7.25182   1
  -2  -9  11 -1.0991 2.68051   1
  -1  -9  11 148.286 8.32673   1
   0  -9  11 38.2693 3.79797   1
   1  -9  11 105.205 9.12547   1
   2  -9  11 1.58028 3.34476   1
   3  -9  11 27.0139 4.82042   1
   6  -3  13 -6.5803 6.40837  -2
  -6  -8  11 -6.5803 6.40837   1
  -5  -8  11 3.42538 3.34718   1
  -4  -8  11 -0.7996 2.87275   1
  -3  -8  11 -0.5302 2.71341   1
  -2  -8  11 125.589 7.29489   1
  -1  -8  11 9.91830 2.47012   1
   0  -8  11 119.032 6.95158   1
   1  -8  11 2.01296 2.02769   1
   2  -8  11 82.0454 7.68668   1
   3  -8  11 11.7077 3.64595   1
   4  -8  11 49.4275 5.99398   1
  -6  -7  11 18.3393 4.33214   1
  -5  -7  11 18.8309 4.16531   1
  -4  -7  11 1.59589 2.95345   1
  -3  -7  11 28.3968 4.09186   1
  -2  -7  11 -0.3551 1.99134   1
  -1  -7  11 70.6974 4.91887   1
   0  -7  11 7.88361 2.14868   1
   1  -7  11 51.0446 4.20815   1
   2  -7  11 10.8270 3.30308   1
  -3 -10   9 89.2404 8.87501  -2
   3  -7  11 89.2404 8.87501   1
   4  -7  11 5.99697 3.20062   1
   7   0  14 74.4557 7.66209  -2
  -7  -6  11 74.4557 7.66209   1
  -6  -6  11 20.7324 4.40694   1
  -5  -6  11 23.1318 4.24702   1
  -4  -6  11 -0.6566 3.00210   1
  -3  -6  11 1.30833 2.68726   1
  -2  -6  11 16.7217 2.78924   1
  -1  -6  11 5.87806 1.95037   1
   0  -6  11 0.20211 1.81574   1
   1  -6  11 7.78820 2.06768   1
   2  -6  11 4.02353 2.82779   1
  -3  -9   9 12.5853 5.00556  -2
   3  -6  11 12.5853 5.00556   1
   4  -6  11 49.1865 5.44375   1
  -5 -11   8 33.9783 8.42640  -2
   5  -6  11 33.9783 8.42640   1
   7   1  14 31.3890 5.54425  -2
  -7  -5  11 31.3890 5.54425   1
  -6  -5  11 43.9272 5.68106   1
  -5  -5  11 20.7826 4.04372   1
  -4  -5  11 33.7354 4.50988   1
  -3  -5  11 55.8285 4.38490   1
  -2  -5  11 642.062 29.5162   1
  -1  -5  11 21.5915 2.70062   1
   0  -5  11 228.627 11.3422   1
   1  -5  11 9.10968 1.98815   1
   2  -5  11 0.76349 2.41283   1
  -3  -8   9 34.6963 8.67056  -2
   3  -5  11 34.6963 8.67056   1
   4  -5  11 1.85152 2.83570   1
  -5 -10   8 58.2996 10.0132  -2
   5  -5  11 58.2996 10.0132   1
   6  -5  11 2.90449 6.47401   1
   7   2  14 9.26161 4.73861  -2
  -7  -4  11 9.26161 4.73861   1
  -6  -4  11 2.13216 3.62856   1
   5   0  13 9.79984 6.58851  -2
  -5  -4  11 9.79984 6.58851   1
  -4  -4  11 22.3080 3.89023   1
  -3  -4  11 213.585 10.8070   1
  -2  -4  11 11.0361 2.41040   1
  -1  -4  11 285.355 13.6774   1
   0  -4  11 54.0772 3.90694   1
   1  -4  11 49.7845 3.68311   1
   2  -4  11 17.3772 5.17271   1
   3  -4  11 24.8078 3.79856   1
   4  -4  11 15.9648 3.33641   1
  -5  -9   8 0.07982 4.87412  -2
   5  -4  11 0.07982 4.87412   1
   6  -4  11 2.09948 6.12117   1
   7   3  14 37.3753 6.05997  -2
  -7  -3  11 37.3753 6.05997   1
  -6  -3  11 7.55146 3.98785   1
  -5  -3  11 2.36271 3.25718   1
  -4  -3  11 5.93321 2.49397   1
  -3  -3  11 -0.2810 1.86609   1
  -2  -3  11 33.8189 3.21701   1
  -1  -3  11 143.240 7.49825   1
   0  -3  11 165.271 8.44636   1
   1  -3  11 4.06052 1.57193   1
   2  -3  11 133.828 9.13262   1
   3  -3  11 21.5036 3.26713   1
  -4  -7   9 115.305 14.4808  -2
   4  -3  11 115.305 14.4808   1
  -5  -8   8 6.03209 4.77169  -2
   5  -3  11 6.03209 4.77169   1
   6  -3  11 16.1294 6.79730   1
  -7  -2  11 10.8307 4.48822   1
   6   3  14 -7.2983 4.49618  -2
  -6  -2  11 -7.2983 4.49618   1
  -5  -2  11 16.4355 3.96456   1
  -4  -2  11 7.43575 3.17712   1
  -3  -2  11 4.55695 2.48849   1
  -2  -2  11 1.28835 1.90067   1
  -1  -2  11 13.5507 1.81987   1
   0  -2  11 39.6650 2.77571   1
   1  -2  11 259.797 12.4776   1
  -2  -4  10 4.60500 6.05772  -2
   2  -2  11 4.60500 6.05772   1
   3  -2  11 147.074 9.75921   1
  -4  -6   9 362.570 22.2850  -2
   4  -2  11 362.570 22.2850   1
  -5  -7   8 46.9417 5.95932  -2
   5  -2  11 46.9417 5.95932   1
   6  -2  11 7.51307 6.12481   1
   7  -2  11 88.2512 13.2662   1
  -7  -1  11 12.8785 4.44989   1
   6   4  14 76.5705 7.32757  -2
  -6  -1  11 76.5705 7.32757   1
  -5  -1  11 15.7433 3.83272   1
  -4  -1  11 42.4747 4.88063   1
  -3  -1  11 11.3953 2.79736   1
  -2  -1  11 16.0792 2.22633   1
  -1  -1  11 2.81606 1.34684   1
   0  -1  11 34.6105 2.45954   1
   1  -1  11 10.8977 1.43868   1
  -2  -3  10 364.668 32.6520  -2
   2  -1  11 364.668 32.6520   1
   3  -1  11 54.3777 4.71979   1
  -4  -5   9 70.5349 6.53701  -2
   4  -1  11 70.5349 6.53701   1
  -5  -6   8 14.3646 5.00782  -2
   5  -1  11 14.3646 5.00782   1
   6  -1  11 87.7556 12.5268   1
   7  -1  11 49.4030 9.86986   1
  -7   0  11 34.6339 5.86085   1
   6   5  14 29.0952 7.61210  -2
  -6   0  11 29.0952 7.61210   1
  -5   0  11 24.0871 4.41698   1
  -4   0  11 47.2322 5.12773   1
  -3   0  11 50.0532 3.90201   1
  -2   0  11 18.4853 2.22627   1
  -1   0  11 1.82745 1.35087   1
   0   0  11 223.367 9.40188   1
   1   0  11 467.950 18.6081   1
  -2  -2  10 109.487 7.54441  -2
   2   0  11 109.487 7.54441   1
   3   0  11 27.3221 3.14442   1
  -4  -4   9 125.043 8.93590  -2
   4   0  11 125.043 8.93590   1
   5   0  11 89.1410 11.7506   1
  -6  -6   8 3.98915 8.89048  -2
   6   0  11 3.98915 8.89048   1
  -7   1  11 -3.6224 4.29656   1
   6   6  14 178.464 17.1315  -2
  -6   1  11 178.464 17.1315   1
  -5   1  11 96.7607 8.10625   1
  -4   1  11 97.9218 6.26496   1
  -3   1  11 1.02160 1.92929   1
  -2   1  11 79.5379 4.83669   1
  -1   1  11 -0.2289 1.30705   1
   0   1  11 336.240 15.2471   1
   1   1  11 302.164 14.5404   1
  -2  -1  10 124.135 13.3804  -2
   2   1  11 124.135 13.3804   1
   3   1  11 112.674 6.13799   1
  -4  -3   9 121.672 8.26789  -2
   4   1  11 121.672 8.26789   1
   5   1  11 44.4344 7.73847   1
  -6  -5   8 -4.1639 7.35915  -2
   6   1  11 -4.1639 7.35915   1
  -6   2  11 15.5736 6.06056   1
   5   6  14 94.3800 10.9354  -2
  -5   2  11 94.3800 10.9354   1
  -4   2  11 48.9696 5.07552   1
  -3   2  11 119.075 7.98152   1
  -2   2  11 114.213 6.06947   1
  -1   2  11 315.010 14.3841   1
   0   2  11 187.103 8.81579   1
   1   2  11 244.176 12.0006   1
  -2   0  10 468.896 40.8081  -2
   2   2  11 468.896 40.8081   1
   3   2  11 365.672 17.2792   1
  -4  -2   9 40.6247 4.70668  -2
   4   2  11 40.6247 4.70668   1
   5   2  11 28.7890 6.32661   1
  -6  -4   8 42.0959 9.39595  -2
   6   2  11 42.0959 9.39595   1
  -5   3  11 6.99876 5.23296   1
  -4   3  11 40.0578 4.73466   1
  -3   3  11 -1.9125 2.30615   1
  -2   3  11 93.3649 6.16803   1
  -1   3  11 6.46919 1.41723   1
   0   3  11 425.719 24.0293   1
   1   3  11 319.963 18.2637   1
   2   3  11 240.522 11.7512   1
   3   3  11 9.71896 1.46833   1
  -4  -1   9 229.032 14.9399  -2
   4   3  11 229.032 14.9399   1
   5   3  11 19.6677 5.22456   1
   8   3  11 19.1919 6.24028   1
  -5   4  11 -2.6343 4.93115   1
  -4   4  11 3.62369 4.57873   1
  -3   4  11 12.9670 4.88307   1
  -2   4  11 50.8659 7.18247   1
  -1   4  11 120.466 11.7929   1
   0   4  11 -1.9669 1.94438   1
   1   4  11 40.3503 3.73713   1
   2   4  11 107.891 6.77028   1
   3   4  11 245.207 15.4504   1
  -4   0   9 281.549 17.8299  -2
   4   4  11 281.549 17.8299   1
  -5  -1   9 191.618 18.9514  -2
   5   4  11 191.618 18.9514   1
   8   4  11 53.7827 8.66260   1
  -6   5  11 8.18070 6.71811   1
  -5   5  11 67.0704 10.1640   1
  -4   5  11 74.0907 10.1054   1
  -3   5  11 6.41062 4.46525   1
  -2   5  11 109.134 11.4525   1
  -1   5  11 121.085 11.8674   1
   0   5  11 38.1922 5.51070   1
   1   5  11 74.2657 5.26150   1
   2   5  11 61.2252 7.19432   1
   3   5  11 9.10068 3.48596   1
  -4   1   9 -1.4260 5.19937  -2
   4   5  11 -1.4260 5.19937   1
  -5   0   9 23.7002 7.20670  -2
   5   5  11 23.7002 7.20670   1
   6   5  11 23.2046 4.87721   1
  -7  -2   8 1.38334 6.89234  -2
   7   5  11 1.38334 6.89234   1
   8   5  11 27.7998 6.64036   1
  -5   6  11 -1.1747 5.05463   1
  -4   6  11 9.64489 5.21414   1
  -3   6  11 23.5255 5.98235   1
  -2   6  11 227.822 20.8108   1
  -1   6  11 3.24777 3.64402   1
   0   6  11 321.741 27.0927   1
   1   6  11 18.5528 2.81860   1
   2   6  11 25.0159 4.73210   1
   3   6  11 71.9214 8.41947   1
   4   6  11 90.5895 7.24258   1
  -5   1   9 35.4941 7.99640  -2
   5   6  11 35.4941 7.99640   1
  -6   0   8 9.90639 6.75117  -2
   6   6  11 9.90639 6.75117   1
  -5   7  11 56.4581 9.62549   1
  -4   7  11 25.4381 6.66281   1
  -3   7  11 67.5453 9.43678   1
  -1   7  11 243.743 21.7414   1
   0   7  11 7.41336 3.56145   1
   1   7  11 84.3911 8.86091   1
   2   7  11 37.5978 5.88844   1
  -3   4  10 212.514 19.0270  -2
   3   7  11 212.514 19.0270   1
   4   7  11 44.2855 5.18321   1
  -5   2   9 12.8713 6.05231  -2
   5   7  11 12.8713 6.05231   1
   6   7  11 -2.5453 4.59169   1
  -4   8  11 4.80167 5.27361   1
  -3   8  11 19.7524 6.01838   1
  -2   8  11 62.0976 9.04379   1
  -1   8  11 111.426 12.0153   1
   0   8  11 66.7156 8.12201   1
   1   8  11 14.7143 4.01105   1
   2   8  11 356.395 30.1575   1
  -3   5  10 4.21548 5.42376  -2
   3   8  11 4.21548 5.42376   1
   4   8  11 63.7313 8.83721   1
  -5   3   9 4.93427 6.20152  -2
   5   8  11 4.93427 6.20152   1
   6   8  11 14.0655 5.59103   1
   7   8  11 0.04905 5.50977   1
  -4   9  11 8.11954 5.98188   1
  -3   9  11 9.21286 5.37289   1
  -2   9  11 26.2589 6.36245   1
  -1   9  11 -4.1240 3.92377   1
   0   9  11 42.4778 6.26185   1
   1   9  11 131.300 12.7135   1
   2   9  11 20.9367 5.01473   1
  -3   6  10 109.133 12.0108  -2
   3   9  11 109.133 12.0108   1
   4   9  11 35.2340 6.60120   1
  -5   4   9 65.7169 10.0938  -2
   5   9  11 65.7169 10.0938   1
   6   9  11 6.78096 5.27376   1
   7   9  11 91.0462 13.1344   1
  -3  10  11 3.11974 5.28948   1
  -2  10  11 16.6232 5.55678   1
  -1  10  11 26.5939 6.05998   1
   0  10  11 10.8722 4.05961   1
   1  10  11 18.4769 4.74270   1
   2  10  11 98.1217 10.3215   1
   3  10  11 124.588 12.8849   1
   4  10  11 44.2953 7.64138   1
  -5   5   9 7.48984 6.19257  -2
   5  10  11 7.48984 6.19257   1
   6  10  11 104.025 13.5355   1
   7  10  11 24.2349 7.89378   1
  -2  11  11 24.5397 6.52369   1
  -1  11  11 97.1140 10.7450   1
   0  11  11 1.89583 3.47717   1
   1  11  11 3.51521 3.64651   1
   2  11  11 90.9597 9.70646   1
   3  11  11 7.44694 4.25311   1
   4  11  11 26.6587 6.30815   1
  -5   6   9 77.8855 10.9589  -2
   5  11  11 77.8855 10.9589   1
   6  11  11 16.3151 6.47849   1
  -1  12  11 5.83707 4.64580   1
   0  12  11 74.1587 9.13218   1
   1  12  11 62.8971 8.09565   1
   2  12  11 25.2144 5.26282   1
   3  12  11 9.35901 4.55773   1
  -4   8  10 38.4721 8.78849  -2
   4  12  11 38.4721 8.78849   1
  -5   7   9 11.3742 6.81976  -2
   5  12  11 11.3742 6.81976   1
   6  12  11 41.4102 8.62312   1
   0  13  11 3.64388 4.34284   1
   1  13  11 39.0199 6.56365   1
   2  13  11 27.3326 5.88197   1
   3  13  11 132.222 13.6262   1
   4  13  11 49.8170 8.35018   1
   5  13  11 -0.2712 4.76673   1
  -3 -11  12 34.5565 4.95850   1
  -2 -11  12 4.94868 3.34795   1
  -1 -11  12 3.64279 2.65881   1
   0 -11  12 -2.4175 2.44484   1
  -4 -10  12 76.4475 7.16191   1
  -3 -10  12 13.8899 3.65344   1
  -2 -10  12 39.7581 4.84828   1
  -1 -10  12 8.06161 3.01331   1
   0 -10  12 7.39532 2.74351   1
   1 -10  12 -0.0329 3.55816   1
  -5  -9  12 6.14526 3.68037   1
  -4  -9  12 22.3616 4.44915   1
  -3  -9  12 78.1054 6.86053   1
  -2  -9  12 18.0288 3.65495   1
  -1  -9  12 24.9102 3.26123   1
   0  -9  12 -0.7190 2.15959   1
   1  -9  12 46.7474 6.13006   1
   2  -9  12 1.47058 3.42849   1
   3  -9  12 45.1421 6.16093   1
   6  -3  14 -0.6864 6.66606  -2
  -6  -8  12 -0.6864 6.66606   1
  -5  -8  12 -3.4424 3.15196   1
  -4  -8  12 8.42970 3.47811   1
  -3  -8  12 38.1914 4.71876   1
  -2  -8  12 18.5588 3.63660   1
  -1  -8  12 44.3440 4.05022   1
   0  -8  12 71.0112 5.18311   1
   1  -8  12 11.9901 2.56415   1
   2  -8  12 51.7888 6.22046   1
  -3 -11  10 104.554 15.7083  -2
   3  -8  12 104.554 15.7083   1
   6  -2  14 20.2231 7.41458  -2
  -6  -7  12 20.2231 7.41458   1
  -5  -7  12 21.0061 4.45938   1
  -4  -7  12 0.20332 2.99305   1
  -3  -7  12 -2.7598 2.54478   1
  -2  -7  12 -1.7323 2.04258   1
  -1  -7  12 0.19765 2.00880   1
   0  -7  12 1.80618 2.00980   1
   1  -7  12 39.0278 3.60873   1
   2  -7  12 20.3344 4.14055   1
  -3 -10  10 70.0272 7.95144  -2
   3  -7  12 70.0272 7.95144   1
   4  -7  12 11.4730 3.74012   1
  -6  -6  12 61.5035 6.55631   1
  -5  -6  12 -2.1665 3.03417   1
  -4  -6  12 10.4618 3.62057   1
  -3  -6  12 -3.7651 2.54478   1
  -2  -6  12 32.7846 3.46825   1
  -1  -6  12 0.11474 1.91337   1
   0  -6  12 -0.9021 1.74923   1
   1  -6  12 -0.8029 1.80677   1
   2  -6  12 6.42591 3.18910   1
  -3  -9  10 70.7565 11.8151  -2
   3  -6  12 70.7565 11.8151   1
   4  -6  12 8.67919 3.28672   1
  -5 -11   9 -6.9192 6.87178  -2
   5  -6  12 -6.9192 6.87178   1
   7   1  15 52.5567 10.1148  -2
  -7  -5  12 52.5567 10.1148   1
  -6  -5  12 8.87931 4.13169   1
  -5  -5  12 32.3650 4.80786   1
  -4  -5  12 9.61662 3.44987   1
  -3  -5  12 79.6188 5.54635   1
  -2  -5  12 35.0805 3.44245   1
  -1  -5  12 34.5007 3.27544   1
   0  -5  12 225.918 11.2372   1
   1  -5  12 86.4306 5.22617   1
   2  -5  12 8.65532 3.01994   1
   3  -5  12 3.06105 2.66468   1
   4  -5  12 12.0599 3.53223   1
  -5 -10   9 32.8143 8.17025  -2
   5  -5  12 32.8143 8.17025   1
   7   2  15 -6.1691 4.35147  -2
  -7  -4  12 -6.1691 4.35147   1
  -6  -4  12 20.1372 4.64569   1
   5   0  14 78.6712 9.66056  -2
  -5  -4  12 78.6712 9.66056   1
  -4  -4  12 84.9885 7.11686   1
  -3  -4  12 8.01116 2.37193   1
  -2  -4  12 27.3132 3.24509   1
  -1  -4  12 33.9438 3.23529   1
   0  -4  12 216.300 10.7901   1
   1  -4  12 38.2651 3.27074   1
   2  -4  12 139.247 9.69641   1
   3  -4  12 44.9439 4.99837   1
  -4  -8  10 13.8397 8.25613  -2
   4  -4  12 13.8397 8.25613   1
  -5  -9   9 10.1078 4.94933  -2
   5  -4  12 10.1078 4.94933   1
   6  -4  12 4.38765 6.75079   1
   7   3  15 9.64804 5.65592  -2
  -7  -3  12 9.64804 5.65592   1
   6   2  15 8.00387 6.78385  -2
  -6  -3  12 8.00387 6.78385   1
   5   1  14 10.8275 6.42276  -2
  -5  -3  12 10.8275 6.42276   1
  -4  -3  12 2.66356 2.50072   1
  -3  -3  12 91.5469 5.68206   1
  -2  -3  12 40.5148 3.58796   1
  -1  -3  12 188.936 9.56075   1
   0  -3  12 68.4852 4.52315   1
   1  -3  12 133.805 7.03838   1
   2  -3  12 107.081 7.81704   1
   3  -3  12 100.391 7.63849   1
  -4  -7  10 13.9194 8.49716  -2
   4  -3  12 13.9194 8.49716   1
  -5  -8   9 13.2382 4.91127  -2
   5  -3  12 13.2382 4.91127   1
   6  -3  12 1.13909 5.66429   1
   7   4  15 77.9276 11.1743  -2
  -7  -2  12 77.9276 11.1743   1
   6   3  15 8.24422 4.62537  -2
  -6  -2  12 8.24422 4.62537   1
  -5  -2  12 30.4415 4.69613   1
  -4  -2  12 37.9843 4.90567   1
  -3  -2  12 -1.6276 2.03641   1
  -2  -2  12 5.70417 2.06536   1
  -1  -2  12 9.34509 2.01165   1
   0  -2  12 228.721 11.2237   1
   1  -2  12 27.1841 2.49161   1
  -2  -4  11 294.807 27.4365  -2
   2  -2  12 294.807 27.4365   1
   3  -2  12 19.5764 3.11484   1
  -4  -6  10 189.142 20.0216  -2
   4  -2  12 189.142 20.0216   1
  -5  -7   9 45.3664 5.94608  -2
   5  -2  12 45.3664 5.94608   1
   6  -2  12 -2.9106 5.63618   1
   7  -2  12 53.7202 10.6658   1
  -7  -1  12 38.7931 5.91471   1
   6   4  15 69.2562 7.24351  -2
  -6  -1  12 69.2562 7.24351   1
  -5  -1  12 8.29662 3.59418   1
   4   2  14 144.666 14.2330  -2
  -4  -1  12 144.666 14.2330   1
  -3  -1  12 4.89695 2.69924   1
  -2  -1  12 4.94571 2.30494   1
  -1  -1  12 5.47973 1.54973   1
   0  -1  12 0.25550 1.21273   1
   1  -1  12 144.045 7.36493   1
  -2  -3  11 42.7195 7.88622  -2
   2  -1  12 42.7195 7.88622   1
   3  -1  12 107.473 7.60609   1
  -4  -5  10 76.4550 6.77459  -2
   4  -1  12 76.4550 6.77459   1
  -5  -6   9 22.5420 4.86582  -2
   5  -1  12 22.5420 4.86582   1
  -6  -7   9 92.9306 13.9637  -2
   6  -1  12 92.9306 13.9637   1
   7  -1  12 90.6738 13.3753   1
  -7   0  12 41.1780 6.29574   1
   6   5  15 18.2038 6.58650  -2
  -6   0  12 18.2038 6.58650   1
  -5   0  12 48.1888 5.68952   1
  -4   0  12 8.11729 3.47273   1
  -3   0  12 247.919 12.3895   1
  -2   0  12 7.04613 1.85492   1
  -1   0  12 5.41306 1.56402   1
   0   0  12 -0.7865 1.11707   1
   1   0  12 0.67139 0.97709   1
  -2  -2  11 146.818 15.5081  -2
   2   0  12 146.818 15.5081   1
   3   0  12 7.18446 2.10468   1
  -4  -4  10 9.99508 3.66121  -2
   4   0  12 9.99508 3.66121   1
   5   0  12 17.0909 5.85185   1
  -6  -6   9 40.5876 10.0606  -2
   6   0  12 40.5876 10.0606   1
   6   6  15 137.713 14.4851  -2
  -6   1  12 137.713 14.4851   1
  -5   1  12 3.69016 3.69479   1
  -4   1  12 179.313 11.8672   1
  -3   1  12 18.8910 2.71642   1
  -2   1  12 155.925 7.92558   1
  -1   1  12 53.1749 3.51195   1
   0   1  12 219.556 9.34541   1
   1   1  12 40.7073 3.29832   1
  -2  -1  11 289.967 26.8009  -2
   2   1  12 289.967 26.8009   1
   3   1  12 11.2700 1.88660   1
  -4  -3  10 29.6184 3.95719  -2
   4   1  12 29.6184 3.95719   1
   5   1  12 83.6962 11.0441   1
  -6  -5   9 21.6020 7.92151  -2
   6   1  12 21.6020 7.92151   1
  -4   2  12 236.346 12.1500   1
  -3   2  12 366.618 17.3412   1
  -2   2  12 13.4366 2.69767   1
  -1   2  12 340.187 15.6479   1
   0   2  12 73.6938 4.10826   1
   1   2  12 425.068 20.2634   1
   2   2  12 4.17297 1.61097   1
   3   2  12 271.402 13.1568   1
  -4  -2  10 0.16633 5.30891  -2
   4   2  12 0.16633 5.30891   1
   5   2  12 21.4308 6.04858   1
  -6  -4   9 17.1537 7.71564  -2
   6   2  12 17.1537 7.71564   1
  -5   3  12 -2.8773 4.88573   1
  -4   3  12 -0.4715 4.42846   1
  -3   3  12 5.38825 4.03299   1
  -2   3  12 12.2110 3.38110   1
  -1   3  12 21.9071 3.60347   1
   0   3  12 248.209 14.6286   1
   1   3  12 24.3593 2.99850   1
   2   3  12 369.462 17.5425   1
   3   3  12 64.2683 5.88050   1
  -4  -1  10 137.359 10.1462  -2
   4   3  12 137.359 10.1462   1
   5   3  12 1.67879 4.21460   1
  -5   4  12 4.19378 5.51522   1
  -4   4  12 17.4611 5.66656   1
  -3   4  12 36.1602 6.58447   1
  -2   4  12 27.4473 5.46495   1
  -1   4  12 95.9391 7.18764   1
   0   4  12 49.3649 4.62420   1
   1   4  12 260.364 15.2178   1
   2   4  12 20.2070 3.01144   1
   3   4  12 124.116 8.71167   1
  -4   0  10 98.1898 8.12848  -2
   4   4  12 98.1898 8.12848   1
   5   4  12 200.337 19.3248   1
  -5   5  12 44.2718 8.91404   1
  -4   5  12 90.0063 11.5499   1
  -3   5  12 5.28290 4.61615   1
  -2   5  12 19.1628 5.17151   1
  -1   5  12 27.4001 5.60535   1
   0   5  12 -1.6535 2.30015   1
   1   5  12 71.8711 5.31339   1
   2   5  12 153.035 14.3709   1
  -3   2  11 162.778 16.3685  -2
   3   5  12 162.778 16.3685   1
  -4   1  10 344.332 30.0958  -2
   4   5  12 344.332 30.0958   1
  -5   0  10 22.5181 7.21864  -2
   5   5  12 22.5181 7.21864   1
  -5   6  12 78.2809 11.4608   1
  -4   6  12 135.789 14.7615   1
  -3   6  12 62.8777 9.14185   1
  -2   6  12 31.3866 6.46057   1
  -1   6  12 19.2873 5.08626   1
   0   6  12 143.404 13.5466   1
   1   6  12 25.2413 3.30420   1
   2   6  12 66.3023 7.75886   1
   3   6  12 2.36072 3.18448   1
   4   6  12 38.9823 4.76019   1
  -5   1  10 51.6374 9.05702  -2
   5   6  12 51.6374 9.05702   1
  -6   0   9 27.7800 8.00929  -2
   6   6  12 27.7800 8.00929   1
  -5   7  12 50.6669 9.59143   1
  -4   7  12 20.1141 6.57822   1
  -3   7  12 5.81570 5.15187   1
  -2   7  12 60.7452 8.66026   1
  -1   7  12 88.9621 10.2637   1
   0   7  12 139.539 13.3836   1
   1   7  12 197.615 17.7496   1
   2   7  12 52.9011 7.16447   1
   3   7  12 59.7051 8.07779   1
   4   7  12 4.61689 2.96617   1
  -5   2  10 4.38367 5.88084  -2
   5   7  12 4.38367 5.88084   1
  -6   1   9 11.7845 7.59968  -2
   6   7  12 11.7845 7.59968   1
  -4   8  12 6.08696 5.83737   1
  -3   8  12 95.8564 12.0623   1
  -2   8  12 5.21843 4.88900   1
  -1   8  12 125.093 13.0966   1
   0   8  12 85.9695 9.50184   1
   1   8  12 217.039 19.4127   1
   2   8  12 226.358 20.3105   1
  -3   5  11 173.828 16.7491  -2
   3   8  12 173.828 16.7491   1
   4   8  12 91.4111 10.6124   1
  -5   3  10 31.1949 7.43664  -2
   5   8  12 31.1949 7.43664   1
   6   8  12 13.3027 5.42778   1
   7   8  12 -3.0605 5.25585   1
  -3   9  12 0.84282 5.16910   1
  -2   9  12 -0.3343 4.62633   1
  -1   9  12 3.76111 4.59612   1
   0   9  12 7.51697 4.32462   1
   1   9  12 14.8615 4.51227   1
   2   9  12 296.242 25.7233   1
  -3   6  11 128.284 13.4792  -2
   3   9  12 128.284 13.4792   1
   4   9  12 70.4350 9.52923   1
  -5   4  10 64.1905 9.84641  -2
   5   9  12 64.1905 9.84641   1
   6   9  12 22.5653 6.50825   1
   7   9  12 37.1275 8.56929   1
  -3  10  12 10.6868 5.83040   1
  -2  10  12 25.8508 6.63550   1
  -1  10  12 -2.3350 4.30474   1
   0  10  12 6.48285 4.11410   1
   1  10  12 39.5582 6.56050   1
   2  10  12 4.84225 3.81003   1
   3  10  12 120.659 12.6705   1
   4  10  12 28.2184 6.37309   1
  -5   5  10 106.072 12.9527  -2
   5  10  12 106.072 12.9527   1
   6  10  12 60.8028 10.0902   1
   7  10  12 18.4292 7.24961   1
  -2  11  12 -1.5333 4.90524   1
  -1  11  12 10.8856 5.01998   1
   0  11  12 -5.0520 3.43660   1
   1  11  12 17.4682 4.94831   1
   2  11  12 52.2384 7.52436   1
   3  11  12 -1.3386 3.71750   1
  -4   7  11 46.2711 9.06337  -2
   4  11  12 46.2711 9.06337   1
  -5   6  10 0.58212 6.14588  -2
   5  11  12 0.58212 6.14588   1
   6  11  12 63.2429 10.4690   1
  -1  12  12 -1.7530 4.62434   1
   0  12  12 58.0074 8.16228   1
   1  12  12 18.8454 5.22536   1
   2  12  12 84.4203 9.53570   1
   3  12  12 -1.5038 4.16235   1
  -4   8  11 31.9787 7.75982  -2
   4  12  12 31.9787 7.75982   1
  -5   7  10 60.2492 9.86705  -2
   5  12  12 60.2492 9.86705   1
   1  13  12 44.5327 7.22366   1
   2  13  12 21.1009 5.33410   1
   3  13  12 89.2699 11.1324   1
  -4   9  11 25.4424 7.75951  -2
   4  13  12 25.4424 7.75951   1
  -4 -10  13 24.2005 4.58097   1
  -3 -10  13 78.5361 7.03883   1
  -2 -10  13 29.2146 4.23123   1
  -1 -10  13 39.6570 4.83597   1
   0 -10  13 27.9242 3.63013   1
   1 -10  13 -2.1926 3.24400   1
  -5  -9  13 2.29666 3.67508   1
  -4  -9  13 29.0530 4.69106   1
  -3  -9  13 27.6240 4.45668   1
  -2  -9  13 38.3633 4.77819   1
  -1  -9  13 50.0417 4.51760   1
   0  -9  13 30.2991 3.57610   1
   1  -9  13 4.91876 3.73259   1
   2  -9  13 5.73316 3.65091   1
  -5  -8  13 -2.1850 3.39662   1
  -4  -8  13 -3.0663 3.04486   1
  -3  -8  13 7.69240 3.34359   1
  -2  -8  13 -2.1930 2.51039   1
  -1  -8  13 91.9122 5.92574   1
   0  -8  13 36.5868 3.68339   1
   1  -8  13 13.7206 2.60053   1
   2  -8  13 63.5527 6.82095   1
  -3 -11  11 74.0020 13.3092  -2
   3  -8  13 74.0020 13.3092   1
   6  -2  15 25.8633 8.16116  -2
  -6  -7  13 25.8633 8.16116   1
  -5  -7  13 6.24653 3.71819   1
  -4  -7  13 -1.2727 3.23531   1
  -3  -7  13 6.59075 3.20620   1
  -2  -7  13 4.45004 2.38532   1
  -1  -7  13 8.38051 2.46042   1
   0  -7  13 62.8019 4.82481   1
   1  -7  13 46.1563 4.14805   1
   2  -7  13 20.8378 4.40603   1
  -3 -10  11 18.1351 9.53969  -2
   3  -7  13 18.1351 9.53969   1
   4  -7  13 9.90425 3.90968   1
  -6  -6  13 9.11446 4.15889   1
  -5  -6  13 2.51988 3.51939   1
  -4  -6  13 34.4827 4.78734   1
  -3  -6  13 0.34346 2.81416   1
  -2  -6  13 36.7797 3.88799   1
  -1  -6  13 13.5596 2.56868   1
   0  -6  13 3.53033 2.06436   1
   1  -6  13 15.1607 2.59866   1
   2  -6  13 37.8272 5.11586   1
  -3  -9  11 114.516 15.1076  -2
   3  -6  13 114.516 15.1076   1
   4  -6  13 38.8810 5.10603   1
  -6  -5  13 6.03098 3.97187   1
  -5  -5  13 69.1919 6.81642   1
  -4  -5  13 7.86337 3.51096   1
  -3  -5  13 43.6341 4.05472   1
  -2  -5  13 49.7856 4.31983   1
  -1  -5  13 6.76462 2.25034   1
   0  -5  13 174.379 9.13648   1
   1  -5  13 10.5188 2.29969   1
   2  -5  13 13.2346 3.39564   1
   3  -5  13 14.4203 3.59853   1
   4  -5  13 0.85355 2.81789   1
  -5 -10  10 50.0463 7.03307  -2
   5  -5  13 50.0463 7.03307   1
  -6  -4  13 146.763 10.8149   1
   5   0  15 52.1880 7.57055  -2
  -5  -4  13 52.1880 7.57055   1
  -4  -4  13 82.0286 7.07551   1
  -3  -4  13 46.8911 4.19374   1
  -2  -4  13 30.8267 3.36786   1
  -1  -4  13 -1.9277 1.91975   1
   0  -4  13 446.094 20.9680   1
   1  -4  13 21.7839 2.69063   1
   2  -4  13 53.1372 5.46028   1
   3  -4  13 27.9306 4.18843   1
  -4  -8  11 16.2628 8.43725  -2
   4  -4  13 16.2628 8.43725   1
  -5  -9  10 24.0785 5.83306  -2
   5  -4  13 24.0785 5.83306   1
   6  -4  13 1.82618 6.85639   1
   7   3  16 2.82380 9.67474  -2
  -7  -3  13 2.82380 9.67474   1
  -6  -3  13 3.39163 4.03656   1
   5   1  15 65.0006 9.08057  -2
  -5  -3  13 65.0006 9.08057   1
  -4  -3  13 42.8113 4.48880   1
  -3  -3  13 137.306 7.62961   1
  -2  -3  13 -2.0829 2.03386   1
  -1  -3  13 208.090 10.5033   1
   0  -3  13 13.8253 2.29771   1
   1  -3  13 283.705 13.7133   1
   2  -3  13 6.79516 2.63465   1
   3  -3  13 138.524 9.80600   1
  -4  -7  11 2.37830 8.00232  -2
   4  -3  13 2.37830 8.00232   1
  -5  -8  10 70.6804 7.32360  -2
   5  -3  13 70.6804 7.32360   1
   6  -3  13 -0.1671 6.16885   1
   7   4  16 25.7761 10.8507  -2
  -7  -2  13 25.7761 10.8507   1
   6   3  16 21.4856 5.31406  -2
  -6  -2  13 21.4856 5.31406   1
  -5  -2  13 14.2806 3.94503   1
  -4  -2  13 4.71546 3.23831   1
  -3  -2  13 2.52867 2.37138   1
  -2  -2  13 75.6585 4.97773   1
  -1  -2  13 2.39752 1.93960   1
   0  -2  13 204.613 10.2199   1
   1  -2  13 0.90567 1.58170   1
   2  -2  13 116.782 8.22075   1
   3  -2  13 9.89989 2.88015   1
  -4  -6  11 207.832 21.7440  -2
   4  -2  13 207.832 21.7440   1
  -5  -7  10 3.84432 4.56107  -2
   5  -2  13 3.84432 4.56107   1
  -6  -8  10 53.3220 12.4794  -2
   6  -2  13 53.3220 12.4794   1
   6   4  16 41.8604 5.97333  -2
  -6  -1  13 41.8604 5.97333   1
  -5  -1  13 19.1048 4.20528   1
   4   2  15 9.69155 6.73721  -2
  -4  -1  13 9.69155 6.73721   1
  -3  -1  13 1.48098 2.56357   1
  -2  -1  13 27.6809 3.07914   1
  -1  -1  13 15.2390 2.31902   1
   0  -1  13 14.8487 2.17992   1
   1  -1  13 89.7351 5.18657   1
  -2  -3  12 33.9381 7.79453  -2
   2  -1  13 33.9381 7.79453   1
   3  -1  13 129.060 8.97209   1
  -4  -5  11 29.6075 5.18806  -2
   4  -1  13 29.6075 5.18806   1
  -5  -6  10 187.224 16.9849  -2
   5  -1  13 187.224 16.9849   1
  -6  -7  10 39.6534 10.6506  -2
   6  -1  13 39.6534 10.6506   1
   7  -1  13 44.2919 9.69063   1
   6   5  16 72.9528 7.55364  -2
  -6   0  13 72.9528 7.55364   1
  -5   0  13 15.4007 4.15794   1
   4   3  15 41.5665 5.46097  -2
  -4   0  13 41.5665 5.46097   1
  -3   0  13 2.97994 2.77754   1
  -2   0  13 18.0543 2.77103   1
  -1   0  13 15.2627 1.94452   1
   0   0  13 13.0145 1.69672   1
   1   0  13 12.7107 1.58161   1
  -2  -2  12 62.1199 9.69932  -2
   2   0  13 62.1199 9.69932   1
   3   0  13 9.21458 2.39176   1
  -4  -4  11 35.6796 4.81617  -2
   4   0  13 35.6796 4.81617   1
   5   0  13 14.4559 5.90238   1
  -6  -6  10 16.7698 8.99613  -2
   6   0  13 16.7698 8.99613   1
   5   5  16 74.0397 11.7991  -2
  -5   1  13 74.0397 11.7991   1
  -4   1  13 31.0682 4.54888   1
  -3   1  13 95.6068 5.83672   1
  -2   1  13 151.331 7.88052   1
  -1   1  13 132.268 6.81339   1
   0   1  13 239.498 10.1254   1
   1   1  13 107.514 6.18120   1
   2   1  13 108.506 6.10235   1
   3   1  13 23.2792 2.91099   1
  -4  -3  11 41.2900 8.30096  -2
   4   1  13 41.2900 8.30096   1
   5   1  13 10.9973 5.58596   1
  -6  -5  10 7.63501 8.16665  -2
   6   1  13 7.63501 8.16665   1
  -6   2  13 71.9071 12.4797   1
  -4   2  13 110.731 9.42003   1
  -3   2  13 66.2314 6.69397   1
  -2   2  13 118.539 6.65551   1
  -1   2  13 112.885 5.90470   1
   0   2  13 4.45525 1.13259   1
   1   2  13 2.44112 1.85735   1
   2   2  13 7.03404 1.78787   1
   3   2  13 189.968 9.40532   1
  -4  -2  11 58.2268 9.27479  -2
   4   2  13 58.2268 9.27479   1
   5   2  13 45.9333 8.08249   1
  -6  -4  10 99.5087 12.8775  -2
   6   2  13 99.5087 12.8775   1
  -4   3  13 21.1359 6.00064   1
  -3   3  13 41.6305 5.53997   1
  -2   3  13 31.7156 4.54122   1
  -1   3  13 203.946 12.6588   1
   0   3  13 21.3310 3.18458   1
   1   3  13 289.355 16.8188   1
   2   3  13 350.005 16.7491   1
   3   3  13 81.3958 6.96240   1
  -4  -1  11 54.7401 6.20825  -2
   4   3  13 54.7401 6.20825   1
   5   3  13 94.1847 11.4780   1
  -5   4  13 6.30402 6.12880   1
  -4   4  13 -5.3484 4.64985   1
  -3   4  13 14.4730 5.51454   1
  -2   4  13 7.79427 4.36850   1
  -1   4  13 32.2943 4.33321   1
   0   4  13 133.084 8.79739   1
   1   4  13 109.612 7.35216   1
   2   4  13 202.332 10.2549   1
   3   4  13 75.6152 6.56748   1
  -4   0  11 106.896 8.87534  -2
   4   4  13 106.896 8.87534   1
   5   4  13 41.5229 7.47775   1
  -5   5  13 -1.0161 5.90794   1
  -4   5  13 40.6680 8.02729   1
  -3   5  13 5.43859 4.67588   1
  -2   5  13 14.4719 5.18717   1
  -1   5  13 14.3012 4.85944   1
   0   5  13 127.847 8.67233   1
   1   5  13 171.772 10.6327   1
   2   5  13 7.73491 3.80913   1
   3   5  13 84.1108 7.03935   1
   4   5  13 23.2412 3.92167   1
  -5   0  11 102.379 12.4153  -2
   5   5  13 102.379 12.4153   1
  -5   6  13 60.8767 10.5492   1
  -4   6  13 6.22267 5.60985   1
  -3   6  13 106.804 12.4273   1
  -2   6  13 53.7736 8.32960   1
  -1   6  13 -2.5516 3.97223   1
   0   6  13 2.27760 2.76373   1
   1   6  13 145.572 13.8316   1
   2   6  13 74.9010 8.77068   1
   3   6  13 5.67673 3.67617   1
   4   6  13 22.1900 4.02419   1
  -5   1  11 77.7922 10.4838  -2
   5   6  13 77.7922 10.4838   1
  -4   7  13 58.5031 9.69621   1
  -3   7  13 7.87818 5.82530   1
  -2   7  13 109.538 12.5725   1
  -1   7  13 21.3251 5.47617   1
   0   7  13 269.635 23.6432   1
   1   7  13 -2.4675 3.39909   1
   2   7  13 192.592 17.7207   1
   3   7  13 16.9729 4.65604   1
   4   7  13 29.0960 4.36238   1
  -5   2  11 40.7913 7.96786  -2
   5   7  13 40.7913 7.96786   1
  -6   1  10 90.4153 12.3695  -2
   6   7  13 90.4153 12.3695   1
  -4   8  13 8.75041 6.14900   1
  -3   8  13 73.8556 10.9196   1
  -2   8  13 18.6774 6.20893   1
  -1   8  13 129.969 13.7273   1
   0   8  13 20.4029 5.23302   1
   1   8  13 245.603 21.8560   1
   2   8  13 5.13504 4.18261   1
   3   8  13 71.7350 9.14825   1
   4   8  13 3.32774 4.15035   1
  -5   3  11 57.1990 9.12154  -2
   5   8  13 57.1990 9.12154   1
   6   8  13 10.4232 5.60641   1
   7   8  13 -6.0887 8.10533   1
  -3   9  13 0.88521 5.20128   1
  -2   9  13 -2.0991 4.89331   1
  -1   9  13 2.74710 4.72351   1
   0   9  13 3.65840 4.27699   1
   1   9  13 109.925 11.8857   1
   2   9  13 121.146 12.6064   1
   3   9  13 23.4151 5.40410   1
   4   9  13 153.416 15.5828   1
  -5   4  11 8.82177 6.67306  -2
   5   9  13 8.82177 6.67306   1
   6   9  13 61.7119 9.77544   1
  -7   2  10 3.37107 9.01663  -2
   7   9  13 3.37107 9.01663   1
  -2  10  13 18.9522 6.60682   1
  -1  10  13 -0.0866 4.29465   1
   0  10  13 0.15719 3.95539   1
   1  10  13 -0.0766 3.96351   1
   2  10  13 2.92240 4.11234   1
   3  10  13 27.6991 5.83771   1
   4  10  13 13.2528 5.18992   1
  -5   5  11 169.579 17.6625  -2
   5  10  13 169.579 17.6625   1
   6  10  13 1.99375 5.34992   1
  -2  11  13 20.3336 6.83021   1
  -1  11  13 10.1211 5.16308   1
   0  11  13 3.15677 4.19373   1
   1  11  13 2.11728 4.07421   1
   2  11  13 12.8782 4.71732   1
   3  11  13 17.4851 5.28772   1
   4  11  13 29.7363 6.73069   1
  -5   6  11 25.7480 7.56734  -2
   5  11  13 25.7480 7.56734   1
   6  11  13 27.7547 7.89346   1
   0  12  13 17.8539 5.55829   1
   1  12  13 51.3154 7.82099   1
   2  12  13 -0.2856 3.44221   1
   3  12  13 0.35191 4.11865   1
  -4   8  12 21.3111 7.68216  -2
   4  12  13 21.3111 7.68216   1
  -5   7  11 46.5169 9.12857  -2
   5  12  13 46.5169 9.12857   1
   1  13  13 0.28984 4.49363   1
   2  13  13 45.0806 7.37911   1
   3  13  13 10.6680 5.30095   1
   4  13  13 18.0048 5.97029   1
  -3 -10  14 34.7636 4.98074   1
  -2 -10  14 -0.1585 2.97130   1
  -1 -10  14 9.02599 3.18313   1
   0 -10  14 37.0575 4.26568   1
  -4  -9  14 17.7239 4.29059   1
  -3  -9  14 -2.4996 2.95797   1
  -2  -9  14 29.1393 4.37049   1
  -1  -9  14 6.77151 2.68497   1
   0  -9  14 30.8578 3.61698   1
   1  -9  14 2.72954 3.57953   1
   2  -9  14 16.0954 4.59712   1
  -5  -8  14 44.5635 5.93403   1
   4  -5  15 -2.7996 6.35358  -2
  -4  -8  14 -2.7996 6.35358   1
  -3  -8  14 59.0025 6.09923   1
  -2  -8  14 2.70347 2.91113   1
  -1  -8  14 44.2617 4.26477   1
   0  -8  14 2.17600 2.24946   1
   1  -8  14 131.801 10.1965   1
   2  -8  14 0.11162 3.56411   1
  -3 -11  12 62.2075 12.9438  -2
   3  -8  14 62.2075 12.9438   1
  -5  -7  14 13.4626 4.19025   1
   4  -4  15 17.2655 6.87342  -2
  -4  -7  14 17.2655 6.87342   1
  -3  -7  14 2.00155 3.09161   1
  -2  -7  14 8.07893 2.65721   1
  -1  -7  14 -1.2030 2.20412   1
   0  -7  14 127.524 7.46849   1
   1  -7  14 2.48966 2.30971   1
   2  -7  14 60.4725 6.67747   1
  -3 -10  12 7.06986 8.47464  -2
   3  -7  14 7.06986 8.47464   1
   6  -1  16 52.0896 9.16529  -2
  -6  -6  14 52.0896 9.16529   1
  -5  -6  14 10.8385 4.07209   1
  -4  -6  14 30.7767 4.76569   1
  -3  -6  14 10.0587 3.39780   1
  -2  -6  14 12.5320 2.96609   1
  -1  -6  14 4.78236 2.18639   1
   0  -6  14 1.84476 2.07350   1
   1  -6  14 46.2676 4.06048   1
   2  -6  14 17.0393 4.04574   1
   3  -6  14 62.5564 6.57692   1
   4  -6  14 3.42720 3.37661   1
  -6  -5  14 57.1926 6.76111   1
   5  -1  16 56.6217 6.51213  -2
  -5  -5  14 56.6217 6.51213   1
  -4  -5  14 64.6820 6.33721   1
  -3  -5  14 43.5120 4.23752   1
  -2  -5  14 -2.0482 3.25416   1
  -1  -5  14 3.82361 2.25959   1
   0  -5  14 83.4107 5.51757   1
   1  -5  14 20.7200 2.81773   1
   2  -5  14 3.11186 2.95211   1
   3  -5  14 1.17532 2.99826   1
   4  -5  14 24.7599 4.32105   1
  -5 -10  11 2.43104 5.91697  -2
   5  -5  14 2.43104 5.91697   1
  -6  -4  14 49.3506 6.33066   1
   5   0  16 101.780 10.9655  -2
  -5  -4  14 101.780 10.9655   1
  -4  -4  14 36.3041 4.89384   1
  -3  -4  14 40.1835 3.99356   1
  -2  -4  14 9.05441 2.52477   1
  -1  -4  14 40.6673 3.78663   1
   0  -4  14 277.396 13.6720   1
   1  -4  14 58.3732 4.46338   1
   2  -4  14 174.361 11.8848   1
   3  -4  14 14.5986 3.53222   1
   4  -4  14 29.5593 4.35475   1
  -5  -9  11 57.1808 7.15810  -2
   5  -4  14 57.1808 7.15810   1
  -6  -3  14 78.8967 7.80424   1
   5   1  16 14.4725 5.92201  -2
  -5  -3  14 14.4725 5.92201   1
  -4  -3  14 37.8036 5.00672   1
  -3  -3  14 8.77991 2.64579   1
  -2  -3  14 104.375 6.47998   1
  -1  -3  14 54.7334 4.39540   1
   0  -3  14 33.1927 3.31262   1
   1  -3  14 154.494 8.10168   1
   2  -3  14 206.679 13.2410   1
   3  -3  14 15.1319 3.41523   1
  -4  -7  12 7.17635 8.13700  -2
   4  -3  14 7.17635 8.13700   1
  -5  -8  11 12.7985 5.14953  -2
   5  -3  14 12.7985 5.14953   1
   6  -3  14 9.57371 7.25733   1
   6   3  17 34.9521 6.12135  -2
  -6  -2  14 34.9521 6.12135   1
   5   2  16 -0.1188 5.92953  -2
  -5  -2  14 -0.1188 5.92953   1
  -4  -2  14 1.03499 2.66716   1
  -3  -2  14 39.6730 4.07231   1
  -2  -2  14 13.4634 2.55302   1
  -1  -2  14 30.4951 3.20723   1
   0  -2  14 70.5743 4.68714   1
   1  -2  14 364.537 17.1930   1
   2  -2  14 29.0000 4.00495   1
   3  -2  14 57.8380 5.60553   1
  -4  -6  12 54.7832 10.3936  -2
   4  -2  14 54.7832 10.3936   1
  -5  -7  11 78.0753 12.2752  -2
   5  -2  14 78.0753 12.2752   1
  -6  -8  11 14.6445 10.1993  -2
   6  -2  14 14.6445 10.1993   1
   6   4  17 13.2974 4.95800  -2
  -6  -1  14 13.2974 4.95800   1
  -5  -1  14 20.6844 4.37408   1
   4   2  16 17.0744 4.55648  -2
  -4  -1  14 17.0744 4.55648   1
  -3  -1  14 4.79366 2.81992   1
  -2  -1  14 33.7964 3.43115   1
  -1  -1  14 3.30615 1.91198   1
   0  -1  14 14.7560 2.26158   1
   1  -1  14 -2.7371 1.35013   1
   2  -1  14 51.2849 5.10471   1
   3  -1  14 25.3490 3.67465   1
  -4  -5  12 175.800 19.0440  -2
   4  -1  14 175.800 19.0440   1
   5  -1  14 70.4278 11.2803   1
  -6  -7  11 48.0785 11.1935  -2
   6  -1  14 48.0785 11.1935   1
   6   5  17 137.768 15.5274  -2
  -6   0  14 137.768 15.5274   1
  -5   0  14 5.71558 3.65402   1
   4   3  16 106.647 7.91808  -2
  -4   0  14 106.647 7.91808   1
  -3   0  14 -0.9524 2.52534   1
  -2   0  14 93.3488 6.99595   1
  -1   0  14 15.1858 2.36158   1
   0   0  14 59.8112 4.12332   1
   1   0  14 112.269 8.10287   1
   2   0  14 28.6279 3.78171   1
   3   0  14 15.1702 2.75636   1
  -4  -4  12 164.284 11.2575  -2
   4   0  14 164.284 11.2575   1
   5   0  14 29.0015 7.56146   1
  -6  -6  11 43.9527 10.5242  -2
   6   0  14 43.9527 10.5242   1
   6   6  17 1.81136 7.76885  -2
  -6   1  14 1.81136 7.76885   1
  -5   1  14 106.084 13.7711   1
   4   4  16 27.0432 8.31273  -2
  -4   1  14 27.0432 8.31273   1
  -3   1  14 54.7511 5.11784   1
  -2   1  14 21.2485 2.84356   1
  -1   1  14 56.2005 3.75426   1
   0   1  14 11.0982 1.66202   1
   1   1  14 163.387 8.67336   1
   2   1  14 4.05152 2.36772   1
   3   1  14 107.548 7.23519   1
  -4  -3  12 8.84366 7.45209  -2
   4   1  14 8.84366 7.45209   1
   5   1  14 11.0438 5.77161   1
  -6  -5  11 40.5764 9.55652  -2
   6   1  14 40.5764 9.55652   1
  -4   2  14 203.544 19.8690   1
  -3   2  14 3.54644 3.58556   1
  -2   2  14 186.373 12.2173   1
  -1   2  14 0.97382 2.57898   1
   0   2  14 308.828 18.0618   1
   1   2  14 9.18406 2.27505   1
   2   2  14 156.118 8.02625   1
   3   2  14 39.7291 4.26397   1
  -4  -2  12 291.114 27.6102  -2
   4   2  14 291.114 27.6102   1
   5   2  14 83.0203 11.3496   1
  -6  -4  11 -0.4847 6.90708  -2
   6   2  14 -0.4847 6.90708   1
  -6   3  14 16.3454 8.32990   1
  -4   3  14 99.7556 9.03401   1
  -3   3  14 62.0553 6.75709   1
  -2   3  14 219.993 14.0255   1
  -1   3  14 186.476 11.9302   1
   0   3  14 -1.0851 2.35031   1
   1   3  14 651.351 30.6360   1
   2   3  14 33.4034 3.03288   1
   3   3  14 125.394 9.39307   1
  -4  -1  12 187.813 19.4010  -2
   4   3  14 187.813 19.4010   1
   5   3  14 168.204 17.5777   1
  -4   4  14 67.8733 10.1042   1
  -3   4  14 16.0144 6.04002   1
  -2   4  14 13.9862 3.97560   1
  -1   4  14 -4.3607 2.78673   1
   0   4  14 34.2166 4.09217   1
   1   4  14 187.559 11.4729   1
   2   4  14 179.164 12.2933   1
   3   4  14 33.0489 4.46477   1
  -4   0  12 291.358 19.0376  -2
   4   4  14 291.358 19.0376   1
   5   4  14 0.81850 4.56629   1
  -5   5  14 9.44162 6.51190   1
  -4   5  14 11.7769 6.15186   1
  -3   5  14 29.9424 7.08001   1
  -2   5  14 7.38693 4.84755   1
  -1   5  14 0.86374 3.09656   1
   0   5  14 -0.1916 2.54518   1
   1   5  14 40.4379 4.24656   1
   2   5  14 62.1317 8.16747   1
   3   5  14 136.955 9.80900   1
   4   5  14 32.3367 6.69448   1
   5   5  14 244.498 23.7987   1
  -5   6  14 43.7472 9.27208   1
  -4   6  14 65.0864 10.3428   1
  -3   6  14 33.9996 7.58828   1
  -2   6  14 97.1652 11.9234   1
  -1   6  14 -1.1101 3.89481   1
   0   6  14 13.8873 3.42383   1
   1   6  14 106.132 11.2485   1
   2   6  14 5.98274 3.92556   1
   3   6  14 47.1599 7.14650   1
   4   6  14 153.451 11.1362   1
  -5   1  12 41.1828 8.30876  -2
   5   6  14 41.1828 8.30876   1
  -4   7  14 35.0522 8.32190   1
  -3   7  14 30.7801 7.73173   1
  -2   7  14 18.6618 6.43752   1
  -1   7  14 24.5778 6.18333   1
   0   7  14 25.4763 5.70449   1
   1   7  14 74.1243 9.38552   1
   2   7  14 65.6450 8.67853   1
   3   7  14 5.60521 3.81711   1
   4   7  14 29.5200 4.58622   1
  -5   2  12 40.8306 8.19458  -2
   5   7  14 40.8306 8.19458   1
  -6   1  11 161.521 17.8357  -2
   6   7  14 161.521 17.8357   1
  -4   8  14 4.24445 6.43894   1
  -3   8  14 21.6403 7.09861   1
  -2   8  14 25.1570 7.06843   1
  -1   8  14 48.8527 8.14218   1
   0   8  14 50.7168 7.80320   1
   1   8  14 11.2171 4.70712   1
   2   8  14 86.9120 10.2703   1
   3   8  14 102.953 11.2167   1
   4   8  14 15.6861 5.22478   1
  -5   3  12 59.5797 9.59739  -2
   5   8  14 59.5797 9.59739   1
   6   8  14 6.19605 5.40480   1
  -3   9  14 9.59358 6.20489   1
  -2   9  14 12.3893 6.01561   1
  -1   9  14 68.8578 9.78479   1
   0   9  14 19.9759 5.49229   1
   1   9  14 108.008 12.0683   1
   2   9  14 53.7627 8.06458   1
   3   9  14 12.6585 4.80738   1
   4   9  14 112.435 12.6500   1
  -5   4  12 62.5339 9.97786  -2
   5   9  14 62.5339 9.97786   1
   6   9  14 40.0717 8.51434   1
  -2  10  14 22.7453 7.11818   1
  -1  10  14 25.1556 6.46644   1
   0  10  14 6.97070 4.62567   1
   1  10  14 3.37655 4.56587   1
   2  10  14 -1.9247 3.93980   1
   3  10  14 63.4076 8.91648   1
   4  10  14 91.2795 11.7667   1
  -5   5  12 41.6552 9.15916  -2
   5  10  14 41.6552 9.15916   1
   6  10  14 24.8846 7.17432   1
  -1  11  14 0.81954 4.88232   1
   0  11  14 8.74431 5.00651   1
   1  11  14 2.05025 4.30262   1
   2  11  14 4.56982 4.57316   1
   3  11  14 31.2169 6.50815   1
   4  11  14 16.2308 5.88208   1
  -5   6  12 105.705 13.7367  -2
   5  11  14 105.705 13.7367   1
   6  11  14 37.0532 8.54693   1
   0  12  14 10.0860 5.56072   1
   1  12  14 32.7029 6.74441   1
   2  12  14 9.14799 4.57109   1
   3  12  14 12.1698 5.09549   1
   4  12  14 31.3227 7.16910   1
  -5   7  12 30.7603 8.50979  -2
   5  12  14 30.7603 8.50979   1
  -3  -9  15 23.5202 4.44328   1
  -2  -9  15 96.1238 8.01061   1
  -1  -9  15 41.9474 4.36233   1
   0  -9  15 38.8510 4.29802   1
   1  -9  15 -0.3758 3.55180   1
   4  -5  16 3.50684 6.27399  -2
  -4  -8  15 3.50684 6.27399   1
  -3  -8  15 33.5658 4.83852   1
  -2  -8  15 42.3033 4.93067   1
  -1  -8  15 45.2061 4.50289   1
   0  -8  15 57.8979 4.85948   1
   1  -8  15 42.6712 5.78458   1
   2  -8  15 10.7513 4.24273   1
  -5  -7  15 15.1788 4.42825   1
   4  -4  16 11.7525 7.09114  -2
  -4  -7  15 11.7525 7.09114   1
  -3  -7  15 19.9430 4.15389   1
  -2  -7  15 28.7235 3.63174   1
  -1  -7  15 45.9555 4.36006   1
   0  -7  15 7.91904 2.51865   1
   1  -7  15 72.8560 5.56744   1
   2  -7  15 58.7249 6.80233   1
  -3 -10  13 55.2878 11.2530  -2
   3  -7  15 55.2878 11.2530   1
  -5  -6  15 45.2029 5.94917   1
  -4  -6  15 23.1550 4.34941   1
  -3  -6  15 16.0872 3.84781   1
  -2  -6  15 36.5455 4.06805   1
  -1  -6  15 -3.5016 2.07077   1
   0  -6  15 -0.9376 1.90355   1
   1  -6  15 39.0131 3.76019   1
   2  -6  15 9.26061 3.65986   1
   3  -6  15 20.3255 4.33533   1
   4  -6  15 24.3308 4.65011   1
  -6  -5  15 45.3314 6.28548   1
   5  -1  17 60.6720 6.66961  -2
  -5  -5  15 60.6720 6.66961   1
  -4  -5  15 52.5218 5.93577   1
  -3  -5  15 12.5431 3.34784   1
  -2  -5  15 47.3804 4.47309   1
  -1  -5  15 10.3801 2.65433   1
   0  -5  15 15.6651 2.77315   1
   1  -5  15 19.2609 2.89043   1
   2  -5  15 10.6347 3.58124   1
   3  -5  15 8.63748 3.33614   1
   4  -5  15 5.19183 3.17575   1
  -6  -4  15 0.89574 4.09659   1
   5   0  17 84.1714 7.62079  -2
  -5  -4  15 84.1714 7.62079   1
  -4  -4  15 0.00454 3.23737   1
  -3  -4  15 174.124 9.62492   1
  -2  -4  15 6.32461 2.43609   1
  -1  -4  15 93.7816 5.79906   1
   0  -4  15 24.8983 3.10859   1
   1  -4  15 1.10029 1.92201   1
   2  -4  15 150.763 10.5765   1
   3  -4  15 2.64762 2.80913   1
  -4  -8  13 26.3195 9.82409  -2
   4  -4  15 26.3195 9.82409   1
  -5  -9  12 21.3536 6.26771  -2
   5  -4  15 21.3536 6.26771   1
  -6  -3  15 38.1108 5.89568   1
   5   1  17 19.4767 4.93712  -2
  -5  -3  15 19.4767 4.93712   1
  -4  -3  15 80.1571 7.23419   1
   3  -1  16 10.9563 5.26515  -2
  -3  -3  15 10.9563 5.26515   1
  -2  -3  15 186.708 9.93624   1
  -1  -3  15 5.05469 2.34556   1
   0  -3  15 10.3433 2.34039   1
   1  -3  15 52.0561 4.14379   1
   2  -3  15 153.041 10.7270   1
   3  -3  15 1.36339 2.73619   1
  -4  -7  13 114.403 15.3161  -2
   4  -3  15 114.403 15.3161   1
  -5  -8  12 34.3012 10.2158  -2
   5  -3  15 34.3012 10.2158   1
   6   3  18 39.3320 10.0879  -2
  -6  -2  15 39.3320 10.0879   1
   5   2  17 17.1586 6.39119  -2
  -5  -2  15 17.1586 6.39119   1
  -4  -2  15 9.03008 3.50159   1
  -3  -2  15 19.2931 3.12559   1
  -2  -2  15 17.6121 2.95438   1
  -1  -2  15 60.3289 4.53853   1
   0  -2  15 0.15079 1.74655   1
   1  -2  15 213.615 10.4936   1
   2  -2  15 9.76547 3.17327   1
   3  -2  15 109.758 8.20460   1
  -4  -6  13 23.9046 9.14666  -2
   4  -2  15 23.9046 9.14666   1
   5  -2  15 59.0448 10.7773   1
  -6  -8  12 3.90631 9.83497  -2
   6  -2  15 3.90631 9.83497   1
   6   4  18 14.0653 8.17393  -2
  -6  -1  15 14.0653 8.17393   1
  -5  -1  15 18.7062 4.38146   1
   4   2  17 8.92087 4.28167  -2
  -4  -1  15 8.92087 4.28167   1
  -3  -1  15 5.28170 2.67992   1
  -2  -1  15 16.0529 2.90258   1
  -1  -1  15 1.62886 2.02234   1
   0  -1  15 125.986 7.00660   1
   1  -1  15 26.4644 2.75162   1
   2  -1  15 259.387 16.1387   1
   3  -1  15 0.53241 2.40486   1
  -4  -5  13 160.012 18.2062  -2
   4  -1  15 160.012 18.2062   1
   5  -1  15 4.21772 5.99210   1
  -6  -7  12 60.4226 12.6611  -2
   6  -1  15 60.4226 12.6611   1
   6   5  18 60.9737 10.4792  -2
  -6   0  15 60.9737 10.4792   1
  -5   0  15 12.2723 6.57031   1
   4   3  17 56.8388 9.93973  -2
  -4   0  15 56.8388 9.93973   1
  -3   0  15 34.4906 4.36800   1
  -2   0  15 13.8255 3.10051   1
  -1   0  15 24.8975 2.96120   1
   0   0  15 21.2645 2.59057   1
   1   0  15 42.4615 4.81781   1
   2   0  15 9.54935 2.60963   1
   3   0  15 38.2629 4.36133   1
  -4  -4  13 79.7710 12.4098  -2
   4   0  15 79.7710 12.4098   1
   5   0  15 99.3695 13.4911   1
  -6  -6  12 43.3556 10.4525  -2
   6   0  15 43.3556 10.4525   1
   6   6  18 102.794 13.3871  -2
  -6   1  15 102.794 13.3871   1
  -5   1  15 67.0667 10.9414   1
   4   4  17 12.3659 8.15633  -2
  -4   1  15 12.3659 8.15633   1
  -3   1  15 -3.6043 5.27071   1
  -2   1  15 13.5842 5.56321   1
  -1   1  15 30.5325 4.84162   1
   0   1  15 10.3748 1.98883   1
   1   1  15 90.3429 6.82727   1
   2   1  15 4.87056 2.47091   1
   3   1  15 8.25801 2.72488   1
  -4  -3  13 125.177 15.0830  -2
   4   1  15 125.177 15.0830   1
   5   1  15 3.94858 5.42775   1
  -6  -5  12 25.0526 8.92295  -2
   6   1  15 25.0526 8.92295   1
   5   6  18 110.689 14.9028  -2
  -5   2  15 110.689 14.9028   1
   4   5  17 134.476 15.0886  -2
  -4   2  15 134.476 15.0886   1
  -3   2  15 49.9574 8.91531   1
  -2   2  15 90.9732 7.73724   1
  -1   2  15 57.0033 5.57719   1
   0   2  15 183.160 9.85124   1
   1   2  15 136.929 7.72293   1
   2   2  15 244.856 12.3532   1
   3   2  15 -3.9272 4.68481   1
  -4  -2  13 37.9925 9.09837  -2
   4   2  15 37.9925 9.09837   1
   5   2  15 54.2971 9.22656   1
  -6  -4  12 27.2459 7.94045  -2
   6   2  15 27.2459 7.94045   1
  -4   3  15 73.5130 11.5773   1
  -3   3  15 22.8611 4.76177   1
  -2   3  15 185.715 12.4461   1
  -1   3  15 360.564 21.2393   1
   0   3  15 -4.5806 2.46559   1
   1   3  15 146.264 8.06827   1
   2   3  15 96.6715 5.88661   1
   3   3  15 13.5697 3.60042   1
  -4  -1  13 45.4931 9.91355  -2
   4   3  15 45.4931 9.91355   1
   5   3  15 176.881 18.3875   1
  -4   4  15 1.16541 4.36563   1
  -3   4  15 0.86189 3.89112   1
  -2   4  15 32.1620 5.01553   1
  -1   4  15 1.43601 3.04503   1
   0   4  15 87.5543 6.82934   1
   1   4  15 176.177 10.9910   1
   2   4  15 100.566 8.23862   1
   3   4  15 78.5995 7.24970   1
  -4   0  13 137.976 16.2174  -2
   4   4  15 137.976 16.2174   1
   5   4  15 51.6093 9.12751   1
  -4   5  15 5.27513 6.25246   1
  -3   5  15 1.63537 5.24834   1
  -2   5  15 20.0356 4.68182   1
  -1   5  15 16.7410 4.01695   1
   0   5  15 27.4379 4.08284   1
   1   5  15 3.35559 4.16299   1
   2   5  15 83.3975 7.40985   1
   3   5  15 14.9345 3.76435   1
   4   5  15 29.2355 4.71433   1
   5   5  15 106.837 12.8825   1
  -4   6  15 22.5327 7.51874   1
  -3   6  15 17.0157 6.37557   1
  -2   6  15 44.6821 8.23074   1
  -1   6  15 12.7320 3.85313   1
   0   6  15 6.85796 3.24995   1
   1   6  15 9.14510 4.71850   1
   2   6  15 3.57648 4.03461   1
   3   6  15 2.29423 3.02718   1
   4   6  15 11.6844 3.67584   1
  -5   1  13 103.426 12.7443  -2
   5   6  15 103.426 12.7443   1
  -4   7  15 -8.1595 5.97231   1
  -3   7  15 52.0494 9.33524   1
  -2   7  15 24.5677 7.20912   1
  -1   7  15 34.2872 7.24678   1
   0   7  15 9.14224 4.67320   1
   1   7  15 0.65391 4.28886   1
   2   7  15 7.26354 4.49536   1
   3   7  15 41.1537 5.35802   1
   4   7  15 7.48551 3.55751   1
  -5   2  13 20.0743 7.35544  -2
   5   7  15 20.0743 7.35544   1
  -3   8  15 2.52329 6.20444   1
  -2   8  15 67.2962 10.5011   1
  -1   8  15 1.76130 4.82574   1
   0   8  15 43.3739 7.36700   1
   1   8  15 -0.8235 4.17571   1
   2   8  15 41.5543 7.17355   1
   3   8  15 5.00029 4.14849   1
   4   8  15 17.4003 5.40497   1
  -5   3  13 2.36719 6.39867  -2
   5   8  15 2.36719 6.39867   1
   6   8  15 5.66516 5.79501   1
  -3   9  15 3.33437 6.25961   1
  -2   9  15 1.20481 5.93687   1
  -1   9  15 148.774 15.5179   1
   0   9  15 4.04075 4.62333   1
   1   9  15 65.2614 9.40438   1
   2   9  15 9.78639 4.98584   1
   3   9  15 96.3431 11.2870   1
   4   9  15 20.8995 5.96696   1
  -5   4  13 79.3540 11.5627  -2
   5   9  15 79.3540 11.5627   1
   6   9  15 -0.2017 5.20338   1
  -2  10  15 6.72851 6.20977   1
  -1  10  15 -1.7010 4.83647   1
   0  10  15 11.7964 5.35489   1
   1  10  15 0.11464 4.65851   1
   2  10  15 -0.8657 4.38423   1
   3  10  15 1.27481 4.39490   1
   4  10  15 56.6130 9.22413   1
  -5   5  13 7.09933 7.35573  -2
   5  10  15 7.09933 7.35573   1
   6  10  15 128.885 15.7810   1
  -1  11  15 -3.5763 4.90461   1
   0  11  15 37.9240 7.49833   1
   1  11  15 8.14709 5.07798   1
   2  11  15 -0.1096 4.61248   1
   3  11  15 1.19477 4.21232   1
   4  11  15 26.5469 6.95723   1
  -5   6  13 96.5006 13.6352  -2
   5  11  15 96.5006 13.6352   1
   1  12  15 1.13405 4.62444   1
   2  12  15 9.09494 4.94589   1
   3  12  15 -3.9752 4.41334   1
   4  12  15 10.9725 6.11195   1
  -2  -9  16 -0.1696 3.28859   1
  -1  -9  16 38.0190 4.64709   1
   0  -9  16 13.2454 3.20294   1
  -4  -8  16 1.74714 3.63667   1
  -3  -8  16 3.01673 3.46964   1
  -2  -8  16 9.38211 3.57652   1
  -1  -8  16 3.68427 2.71653   1
   0  -8  16 84.8032 6.27002   1
   1  -8  16 1.98408 3.65988   1
   4  -4  17 -13.795 6.24996  -2
  -4  -7  16 -13.795 6.24996   1
  -3  -7  16 34.2462 4.89735   1
  -2  -7  16 -2.2598 2.54189   1
  -1  -7  16 40.6353 4.10781   1
   0  -7  16 1.70089 2.49129   1
   1  -7  16 70.5160 7.39919   1
   2  -7  16 6.21982 3.60436   1
   3  -7  16 26.9220 5.20154   1
   5  -2  18 21.9593 7.54373  -2
  -5  -6  16 21.9593 7.54373   1
  -4  -6  16 29.4443 4.71053   1
  -3  -6  16 -3.2539 2.83787   1
  -2  -6  16 1.21396 2.51042   1
  -1  -6  16 -1.1160 2.30574   1
   0  -6  16 2.25288 2.30236   1
   1  -6  16 7.04347 2.50408   1
   2  -6  16 36.6764 5.29433   1
   3  -6  16 -2.1786 3.19842   1
   5  -1  18 80.7530 7.73144  -2
  -5  -5  16 80.7530 7.73144   1
  -4  -5  16 26.6673 4.59719   1
  -3  -5  16 47.2577 5.41153   1
  -2  -5  16 37.3752 4.04918   1
  -1  -5  16 -3.2976 2.08199   1
   0  -5  16 0.52770 2.07290   1
   1  -5  16 -0.8022 2.00135   1
   2  -5  16 14.4290 3.66912   1
   3  -5  16 23.9258 4.62563   1
   4  -5  16 3.29215 3.24228   1
   5   0  18 41.4122 5.66149  -2
  -5  -4  16 41.4122 5.66149   1
  -4  -4  16 15.0909 4.10626   1
  -3  -4  16 23.4109 3.55229   1
  -2  -4  16 27.1154 3.50700   1
  -1  -4  16 55.0941 4.55412   1
   0  -4  16 3.71454 2.16707   1
   1  -4  16 6.47238 2.23616   1
   2  -4  16 117.724 9.00934   1
   3  -4  16 5.02195 3.02178   1
  -4  -8  14 -6.0516 8.67244  -2
   4  -4  16 -6.0516 8.67244   1
  -5  -9  13 14.5544 10.1781  -2
   5  -4  16 14.5544 10.1781   1
  -6  -3  16 -0.9682 6.23578   1
   5   1  18 47.0336 5.75479  -2
  -5  -3  16 47.0336 5.75479   1
  -4  -3  16 59.8360 6.22975   1
   3  -1  17 140.336 12.9294  -2
  -3  -3  16 140.336 12.9294   1
  -2  -3  16 48.2327 4.51390   1
  -1  -3  16 38.8134 3.67905   1
   0  -3  16 13.1190 2.52649   1
   1  -3  16 117.046 6.62557   1
   2  -3  16 134.131 9.72558   1
   3  -3  16 3.96333 2.87613   1
  -4  -7  14 197.640 21.7312  -2
   4  -3  16 197.640 21.7312   1
  -5  -8  13 23.7254 9.56595  -2
   5  -3  16 23.7254 9.56595   1
  -6  -2  16 11.9143 4.68842   1
   5   2  18 3.76824 6.01836  -2
  -5  -2  16 3.76824 6.01836   1
  -4  -2  16 13.0961 4.00596   1
   3   0  17 -8.8321 4.46160  -2
  -3  -2  16 -8.8321 4.46160   1
  -2  -2  16 66.0862 5.04192   1
  -1  -2  16 127.789 7.37048   1
   0  -2  16 215.744 11.0154   1
   1  -2  16 67.6119 4.73959   1
   2  -2  16 2.16829 2.73624   1
   3  -2  16 189.487 12.6019   1
  -4  -6  14 29.9362 9.85810  -2
   4  -2  16 29.9362 9.85810   1
   5  -2  16 32.8058 8.76527   1
   6   4  19 22.1962 9.65942  -2
  -6  -1  16 22.1962 9.65942   1
  -5  -1  16 5.81950 6.23304   1
   4   2  18 -15.129 6.73972  -2
  -4  -1  16 -15.129 6.73972   1
  -3  -1  16 1.27837 2.57376   1
  -2  -1  16 -0.3390 2.28627   1
  -1  -1  16 21.4047 2.92073   1
   0  -1  16 15.3144 2.43147   1
   1  -1  16 101.929 5.67749   1
   2  -1  16 99.4472 7.93374   1
   3  -1  16 22.1338 3.60477   1
  -4  -5  14 74.5094 12.5758  -2
   4  -1  16 74.5094 12.5758   1
   5  -1  16 32.1451 8.48812   1
  -6  -7  13 59.4726 12.3445  -2
   6  -1  16 59.4726 12.3445   1
   6   5  19 -9.2592 7.22307  -2
  -6   0  16 -9.2592 7.22307   1
  -5   0  16 34.8823 8.73070   1
   4   3  18 6.18937 7.76472  -2
  -4   0  16 6.18937 7.76472   1
  -3   0  16 12.7493 5.89755   1
  -2   0  16 1.33991 3.79248   1
  -1   0  16 3.40964 2.12302   1
   0   0  16 68.3757 4.68268   1
   1   0  16 19.3315 3.88616   1
   2   0  16 14.2444 3.34977   1
   3   0  16 27.2509 3.84741   1
  -4  -4  14 149.502 17.6469  -2
   4   0  16 149.502 17.6469   1
   5   0  16 58.9654 10.5491   1
  -6  -6  13 21.6382 9.53141  -2
   6   0  16 21.6382 9.53141   1
  -5   1  16 7.16840 6.71038   1
   4   4  18 93.1738 12.6212  -2
  -4   1  16 93.1738 12.6212   1
  -3   1  16 2.67408 5.26925   1
  -2   1  16 47.6072 8.08168   1
  -1   1  16 1.57479 3.55474   1
   0   1  16 214.553 14.0236   1
   1   1  16 1.11842 2.64777   1
   2   1  16 5.49130 2.62605   1
   3   1  16 63.1267 6.74502   1
  -4  -3  14 88.1669 12.9361  -2
   4   1  16 88.1669 12.9361   1
   5   1  16 24.0766 7.21790   1
  -6  -5  13 26.7225 8.99382  -2
   6   1  16 26.7225 8.99382   1
   5   6  19 124.738 15.8847  -2
  -5   2  16 124.738 15.8847   1
   4   5  18 55.7399 10.6008  -2
  -4   2  16 55.7399 10.6008   1
  -3   2  16 90.5956 11.9735   1
  -2   2  16 16.8737 6.12098   1
  -1   2  16 94.0373 7.33192   1
   0   2  16 3.26483 2.43431   1
   1   2  16 72.3778 5.56135   1
   2   2  16 19.4696 3.44979   1
   3   2  16 3.32306 5.39320   1
  -4  -2  14 -3.2447 8.35405  -2
   4   2  16 -3.2447 8.35405   1
   5   2  16 11.5678 6.19678   1
  -6  -4  13 111.338 14.1056  -2
   6   2  16 111.338 14.1056   1
   5   7  19 40.9828 10.3533  -2
  -5   3  16 40.9828 10.3533   1
  -4   3  16 40.2467 9.10358   1
   3   5  18 85.1575 11.5456  -2
  -3   3  16 85.1575 11.5456   1
  -2   3  16 146.932 10.4607   1
  -1   3  16 2.32371 3.08389   1
   0   3  16 231.294 14.2718   1
   1   3  16 41.1132 3.92151   1
   2   3  16 43.9914 5.21577   1
   3   3  16 -0.7721 4.74403   1
  -4  -1  14 146.909 17.2615  -2
   4   3  16 146.909 17.2615   1
   5   3  16 23.1878 7.28280   1
  -4   4  16 3.04699 7.07390   1
   3   6  18 9.89185 7.78888  -2
  -3   4  16 9.89185 7.78888   1
  -2   4  16 32.6521 5.20485   1
  -1   4  16 137.494 9.76114   1
   0   4  16 120.871 8.66885   1
   1   4  16 38.8217 4.45816   1
   2   4  16 40.0352 5.28494   1
   3   4  16 459.641 28.1308   1
  -4   0  14 52.0378 10.6228  -2
   4   4  16 52.0378 10.6228   1
   5   4  16 86.4529 12.0552   1
  -4   5  16 3.01444 4.71328   1
  -3   5  16 6.74027 5.86420   1
  -2   5  16 12.1329 4.48235   1
  -1   5  16 5.77456 3.45185   1
   0   5  16 63.8419 6.03331   1
   1   5  16 58.2593 8.44464   1
   2   5  16 51.7380 5.97970   1
   3   5  16 6.99503 3.39728   1
   4   5  16 66.4536 6.81636   1
   5   5  16 -1.1049 5.26864   1
  -4   6  16 19.3415 7.69292   1
  -3   6  16 8.65323 6.32625   1
  -2   6  16 32.9112 5.55803   1
  -1   6  16 9.19887 3.84121   1
   0   6  16 12.4530 5.08545   1
   1   6  16 31.4318 6.44542   1
   2   6  16 58.3533 8.52516   1
   3   6  16 198.945 13.6847   1
   4   6  16 24.8080 7.02528   1
  -3   7  16 75.2254 11.5871   1
  -2   7  16 28.1092 7.51380   1
  -1   7  16 194.037 13.2100   1
   0   7  16 32.5479 6.76564   1
   1   7  16 19.7303 5.79585   1
   2   7  16 89.0756 11.1076   1
   3   7  16 40.5024 5.48413   1
   4   7  16 9.43867 3.70669   1
  -5   2  14 9.08659 7.35210  -2
   5   7  16 9.08659 7.35210   1
  -3   8  16 58.2042 10.5297   1
  -2   8  16 62.8942 10.4990   1
  -1   8  16 22.9712 6.72655   1
   0   8  16 79.7395 10.4416   1
   1   8  16 3.41696 4.72230   1
   2   8  16 102.061 12.2537   1
   3   8  16 4.28895 4.45405   1
   4   8  16 36.1431 6.96439   1
  -5   3  14 4.74809 7.60545  -2
   5   8  16 4.74809 7.60545   1
   6   8  16 22.8830 7.06053   1
  -2   9  16 17.8090 7.13468   1
  -1   9  16 27.4910 7.20343   1
   0   9  16 32.1756 7.03123   1
   1   9  16 56.3250 8.94575   1
   2   9  16 3.96803 4.87402   1
   3   9  16 128.595 13.8529   1
   4   9  16 14.6550 5.57760   1
  -5   4  14 81.9049 12.1666  -2
   5   9  16 81.9049 12.1666   1
   6   9  16 -0.9744 5.52139   1
  -1  10  16 4.77237 5.75254   1
   0  10  16 2.31858 5.05175   1
   1  10  16 30.6920 7.16774   1
   2  10  16 89.8802 11.6321   1
   3  10  16 98.4291 12.2025   1
   4  10  16 55.2970 8.93426   1
  -5   5  14 11.0654 8.65437  -2
   5  10  16 11.0654 8.65437   1
   0  11  16 25.6855 6.81048   1
   1  11  16 30.8555 7.04314   1
   2  11  16 11.5149 5.44555   1
   3  11  16 -3.3780 4.09176   1
   4  11  16 5.01585 5.58128   1
  -5   6  14 45.4748 10.8156  -2
   5  11  16 45.4748 10.8156   1
   2  12  16 0.63704 4.52836   1
   3  12  16 12.7208 5.61919   1
  -3  -8  17 82.6817 7.69716   1
  -2  -8  17 24.2939 4.39455   1
  -1  -8  17 2.69774 2.84636   1
   0  -8  17 53.2544 5.08297   1
   1  -8  17 12.7205 4.44660   1
   4  -4  18 22.9730 6.98319  -2
  -4  -7  17 22.9730 6.98319   1
  -3  -7  17 30.2125 4.74069   1
  -2  -7  17 11.8319 3.43891   1
  -1  -7  17 10.5032 2.95118   1
   0  -7  17 11.3785 2.91029   1
   1  -7  17 69.9823 7.55575   1
   2  -7  17 18.8393 4.60853   1
   4  -3  18 26.5421 7.29442  -2
  -4  -6  17 26.5421 7.29442   1
  -3  -6  17 35.5357 5.04946   1
  -2  -6  17 0.70393 2.43761   1
  -1  -6  17 8.71925 2.76397   1
   0  -6  17 5.14463 2.60325   1
   1  -6  17 18.4104 4.30836   1
   2  -6  17 50.7220 6.34554   1
   3  -6  17 9.09374 3.96387   1
   5  -1  19 66.7877 7.22109  -2
  -5  -5  17 66.7877 7.22109   1
  -4  -5  17 17.6011 4.39043   1
  -3  -5  17 23.8680 4.25673   1
  -2  -5  17 18.0726 3.23767   1
  -1  -5  17 -0.5852 2.34297   1
   0  -5  17 4.81908 2.36899   1
   1  -5  17 3.11010 2.26823   1
   2  -5  17 0.19126 3.14241   1
   3  -5  17 25.3890 4.74495   1
   4  -5  17 9.24401 3.83697   1
   5   0  19 52.5693 6.40084  -2
  -5  -4  17 52.5693 6.40084   1
  -4  -4  17 62.9956 6.54126   1
   3  -2  18 13.9122 5.16528  -2
  -3  -4  17 13.9122 5.16528   1
  -2  -4  17 58.3984 5.06004   1
  -1  -4  17 3.39216 2.45895   1
   0  -4  17 37.7688 3.87816   1
   1  -4  17 1.30048 2.08978   1
   2  -4  17 19.0421 4.11291   1
   3  -4  17 0.75226 3.03222   1
   4  -4  17 1.68404 2.99890   1
   5   1  19 123.863 9.39913  -2
  -5  -3  17 123.863 9.39913   1
  -4  -3  17 8.89405 3.74890   1
   3  -1  18 172.005 12.0157  -2
  -3  -3  17 172.005 12.0157   1
  -2  -3  17 3.05692 2.57845   1
  -1  -3  17 124.448 7.26262   1
   0  -3  17 11.5006 2.56281   1
   1  -3  17 93.4189 5.72918   1
   2  -3  17 77.0113 7.29303   1
   3  -3  17 -2.2570 2.86706   1
  -4  -7  15 171.195 20.3652  -2
   4  -3  17 171.195 20.3652   1
   5  -3  17 13.7717 7.63092   1
   5   2  19 19.3801 9.26823  -2
  -5  -2  17 19.3801 9.26823   1
  -4  -2  17 57.3466 5.33756   1
   3   0  18 -9.1215 4.18475  -2
  -3  -2  17 -9.1215 4.18475   1
  -2  -2  17 97.0315 6.49991   1
  -1  -2  17 23.0507 3.15332   1
   0  -2  17 36.0887 3.64319   1
   1  -2  17 4.83966 1.92486   1
   2  -2  17 30.6765 4.32773   1
   3  -2  17 25.6967 4.29636   1
  -4  -6  15 240.483 25.4211  -2
   4  -2  17 240.483 25.4211   1
   5  -2  17 9.25050 6.81574   1
  -5  -1  17 -5.6534 5.72160   1
   4   2  19 5.60379 7.47846  -2
  -4  -1  17 5.60379 7.47846   1
  -3  -1  17 7.85115 4.54362   1
  -2  -1  17 4.78372 3.11031   1
  -1  -1  17 6.75258 2.35810   1
   0  -1  17 -0.5225 1.85588   1
   1  -1  17 26.5070 4.40326   1
   2  -1  17 5.31922 3.04199   1
   3  -1  17 151.612 10.5709   1
  -4  -5  15 63.7980 11.9871  -2
   4  -1  17 63.7980 11.9871   1
   5  -1  17 110.156 15.0617   1
  -5   0  17 35.0840 8.97169   1
   4   3  19 14.6606 8.17688  -2
  -4   0  17 14.6606 8.17688   1
  -3   0  17 5.56340 5.58539   1
  -2   0  17 -1.4827 3.87499   1
  -1   0  17 3.81195 3.64536   1
   0   0  17 12.4307 3.76832   1
   1   0  17 3.19934 3.11389   1
   2   0  17 29.0551 4.35881   1
   3   0  17 8.80614 2.98582   1
  -4  -4  15 83.7219 13.6327  -2
   4   0  17 83.7219 13.6327   1
   5   0  17 -2.8458 5.78870   1
  -6  -6  14 72.8831 12.6489  -2
   6   0  17 72.8831 12.6489   1
  -5   1  17 23.7523 8.06168   1
   4   4  19 65.2155 10.6754  -2
  -4   1  17 65.2155 10.6754   1
  -3   1  17 -3.5557 5.34649   1
  -2   1  17 45.7121 8.31911   1
  -1   1  17 30.7306 5.05527   1
   0   1  17 49.1746 5.65877   1
   1   1  17 -0.5880 2.73897   1
   2   1  17 7.61676 3.01112   1
   3   1  17 2.80445 5.89979   1
  -4  -3  15 103.007 14.4232  -2
   4   1  17 103.007 14.4232   1
   5   1  17 13.6720 7.00381   1
  -6  -5  14 54.9172 11.1453  -2
   6   1  17 54.9172 11.1453   1
   5   6  20 20.4797 9.91144  -2
  -5   2  17 20.4797 9.91144   1
   4   5  19 32.8562 9.94710  -2
  -4   2  17 32.8562 9.94710   1
  -3   2  17 64.2022 10.4677   1
  -2   2  17 7.95881 6.17596   1
  -1   2  17 2.40122 4.61912   1
   0   2  17 2.13612 3.37206   1
   1   2  17 1.80311 2.95902   1
   2   2  17 6.23536 3.19066   1
   3   2  17 20.3298 7.11665   1
  -4  -2  15 12.7701 8.86967  -2
   4   2  17 12.7701 8.86967   1
   5   2  17 4.20824 5.84816   1
  -6  -4  14 60.3791 10.8854  -2
   6   2  17 60.3791 10.8854   1
   5   7  20 -1.1540 9.05842  -2
  -5   3  17 -1.1540 9.05842   1
  -4   3  17 30.7490 8.68499   1
   3   5  19 101.238 12.2704  -2
  -3   3  17 101.238 12.2704   1
  -2   3  17 158.600 15.8528   1
  -1   3  17 9.04246 3.60882   1
   0   3  17 81.4695 6.76053   1
   1   3  17 2.16354 2.47703   1
   2   3  17 84.6249 11.7502   1
   3   3  17 5.95831 5.55056   1
  -4  -1  15 54.5308 11.9288  -2
   4   3  17 54.5308 11.9288   1
   5   3  17 -5.1457 5.13310   1
  -4   4  17 -0.5823 6.59573   1
   3   6  19 13.3778 8.03347  -2
  -3   4  17 13.3778 8.03347   1
  -2   4  17 91.5759 8.21103   1
  -1   4  17 134.374 9.72397   1
   0   4  17 79.6078 6.88428   1
   1   4  17 183.482 13.0981   1
   2   4  17 5.47064 3.51299   1
   3   4  17 81.6416 11.7466   1
   4   4  17 4.73571 5.97395   1
   5   4  17 5.89246 6.06399   1
  -4   5  17 11.8193 8.00123   1
   3   7  19 12.5345 9.29168  -2
  -3   5  17 12.5345 9.29168   1
  -2   5  17 47.3388 6.28664   1
  -1   5  17 -0.3399 3.39627   1
   0   5  17 -2.2953 3.00259   1
   1   5  17 -1.9301 4.48047   1
   2   5  17 31.2815 5.09391   1
   3   5  17 50.3852 5.88197   1
   4   5  17 85.3051 12.2019   1
   5   5  17 22.8126 7.40846   1
  -4   6  17 7.22470 5.18950   1
  -3   6  17 16.5957 5.46280   1
  -2   6  17 16.2388 5.00784   1
  -1   6  17 18.6220 4.44860   1
   0   6  17 48.4328 7.89356   1
   1   6  17 -2.4280 4.19136   1
   2   6  17 42.8253 7.68863   1
   3   6  17 34.1420 5.19401   1
   4   6  17 5.16935 3.77463   1
  -3   7  17 31.9143 6.47008   1
  -2   7  17 44.8858 6.52879   1
  -1   7  17 22.4273 6.50605   1
   0   7  17 47.5736 8.12706   1
   1   7  17 4.69703 4.97517   1
   2   7  17 -0.8096 4.30147   1
   3   7  17 3.37379 3.41727   1
   4   7  17 44.8764 5.84358   1
   5   7  17 50.7698 8.86732   1
  -2   8  17 8.60141 6.64962   1
  -1   8  17 90.6372 12.0493   1
   0   8  17 41.5359 8.00000   1
   1   8  17 64.0824 9.72960   1
   2   8  17 15.2588 5.59140   1
   3   8  17 5.23520 3.39407   1
   4   8  17 57.8572 9.17534   1
  -5   3  15 16.7547 8.27304  -2
   5   8  17 16.7547 8.27304   1
  -2   9  17 38.0887 8.77746   1
  -1   9  17 -3.5678 5.17116   1
   0   9  17 85.0186 11.5233   1
   1   9  17 16.2592 6.10452   1
   2   9  17 24.0390 6.54939   1
   3   9  17 11.9625 5.16939   1
   4   9  17 18.8565 5.91420   1
  -5   4  15 59.2152 11.5434  -2
   5   9  17 59.2152 11.5434   1
  -1  10  17 8.31379 6.32086   1
   0  10  17 -4.5831 5.04915   1
   1  10  17 23.1763 6.82783   1
   2  10  17 29.5546 7.21237   1
   3  10  17 104.369 12.9476   1
   4  10  17 28.8091 7.19784   1
  -5   5  15 89.1593 13.6881  -2
   5  10  17 89.1593 13.6881   1
   0  11  17 3.30057 5.72012   1
   1  11  17 2.65072 5.51485   1
   2  11  17 2.99863 5.12052   1
   3  11  17 4.76235 5.13144   1
   4  11  17 30.6885 7.66200   1
  -3  -7  18 -0.9566 3.46709   1
   2  -6  18 20.3816 7.16784  -2
  -2  -7  18 20.3816 7.16784   1
  -1  -7  18 0.71675 2.53249   1
   0  -7  18 33.1831 4.00440   1
   1  -7  18 7.69870 4.14743   1
   4  -3  19 34.8619 7.36278  -2
  -4  -6  18 34.8619 7.36278   1
  -3  -6  18 4.12523 3.43437   1
  -2  -6  18 -3.1965 2.51738   1
  -1  -6  18 31.2694 3.81250   1
   0  -6  18 -2.4131 2.34195   1
   1  -6  18 31.4954 5.30606   1
   2  -6  18 10.1727 4.27854   1
  -4  -5  18 4.62591 3.98050   1
  -3  -5  18 -3.8022 2.96746   1
  -2  -5  18 0.58869 2.63113   1
  -1  -5  18 13.1640 3.04985   1
   0  -5  18 1.68177 2.38243   1
   1  -5  18 8.74659 3.81785   1
   2  -5  18 6.12517 3.62878   1
   3  -5  18 -4.9499 3.09313   1
  -4  -4  18 6.28758 3.92277   1
   3  -2  19 39.8240 6.82423  -2
  -3  -4  18 39.8240 6.82423   1
  -2  -4  18 38.1378 4.21105   1
  -1  -4  18 5.63092 2.64599   1
   0  -4  18 20.0092 3.10598   1
   1  -4  18 15.5138 4.12788   1
   2  -4  18 -1.3797 2.97933   1
   3  -4  18 28.3603 4.81434   1
   4  -4  18 14.3536 4.15746   1
   5   1  20 33.0134 9.88800  -2
  -5  -3  18 33.0134 9.88800   1
  -4  -3  18 -3.3949 3.41051   1
   3  -1  19 51.3649 6.21222  -2
  -3  -3  18 51.3649 6.21222   1
  -2  -3  18 3.19927 2.81738   1
  -1  -3  18 56.0785 4.85615   1
   0  -3  18 73.3037 5.40625   1
   1  -3  18 33.2424 5.01737   1
   2  -3  18 -2.2599 2.93505   1
   3  -3  18 6.46416 3.25941   1
   4  -3  18 16.9068 4.09506   1
   5   2  20 -3.8642 8.97519  -2
  -5  -2  18 -3.8642 8.97519   1
  -4  -2  18 30.2428 7.86278   1
   3   0  19 72.4004 12.2535  -2
  -3  -2  18 72.4004 12.2535   1
  -2  -2  18 93.3908 6.49188   1
  -1  -2  18 31.3346 3.58808   1
   0  -2  18 23.1027 3.06299   1
   1  -2  18 21.7361 4.32659   1
   2  -2  18 19.2321 4.01163   1
   3  -2  18 25.6384 4.45996   1
  -4  -6  16 107.502 16.0635  -2
   4  -2  18 107.502 16.0635   1
   5  -2  18 7.79325 7.01992   1
  -5  -1  18 2.13440 6.12720   1
   4   2  20 13.5701 7.94043  -2
  -4  -1  18 13.5701 7.94043   1
  -3  -1  18 12.1146 4.71871   1
  -2  -1  18 29.2133 5.12972   1
  -1  -1  18 0.46324 3.62879   1
   0  -1  18 17.9043 4.29105   1
   1  -1  18 37.5918 5.17873   1
   2  -1  18 45.9887 5.44416   1
   3  -1  18 116.283 8.73035   1
  -4  -5  16 7.19327 9.30160  -2
   4  -1  18 7.19327 9.30160   1
   5  -1  18 56.2478 11.2688   1
  -5   0  18 -1.3817 6.49865   1
   4   3  20 6.13636 6.95164  -2
  -4   0  18 6.13636 6.95164   1
  -3   0  18 10.5293 5.04411   1
  -2   0  18 0.23008 3.91194   1
  -1   0  18 -0.1448 3.50938   1
   0   0  18 -1.6913 3.12484   1
   1   0  18 29.9937 4.69558   1
   2   0  18 53.7886 5.75990   1
   3   0  18 -0.1847 5.74983   1
  -4  -4  16 31.5536 11.4092  -2
   4   0  18 31.5536 11.4092   1
   5   0  18 11.2790 7.13145   1
  -5   1  18 8.79313 7.24636   1
   4   4  20 85.4652 12.2988  -2
  -4   1  18 85.4652 12.2988   1
  -3   1  18 12.2146 6.58444   1
  -2   1  18 5.86946 5.43535   1
  -1   1  18 118.592 9.52688   1
   0   1  18 2.95418 3.38627   1
   1   1  18 33.1602 4.63412   1
   2   1  18 9.11306 3.21963   1
   3   1  18 -5.6211 5.43112   1
  -4  -3  16 47.5677 11.5571  -2
   4   1  18 47.5677 11.5571   1
   5   1  18 16.8357 7.43716   1
  -6  -5  15 30.3089 10.2364  -2
   6   1  18 30.3089 10.2364   1
   4   5  20 117.000 14.6747  -2
  -4   2  18 117.000 14.6747   1
  -3   2  18 30.3395 7.98711   1
  -2   2  18 99.8001 12.5181   1
  -1   2  18 17.3154 5.66611   1
   0   2  18 -6.5122 2.93194   1
   1   2  18 12.9467 3.60231   1
   2   2  18 22.4208 7.28000   1
   3   2  18 50.6756 9.72486   1
  -4  -2  16 3.06569 9.61124  -2
   4   2  18 3.06569 9.61124   1
   5   2  18 -1.5361 5.83575   1
  -6  -4  15 34.1534 9.79473  -2
   6   2  18 34.1534 9.79473   1
  -4   3  18 24.0943 8.12507   1
   3   5  20 151.762 16.4673  -2
  -3   3  18 151.762 16.4673   1
  -2   3  18 19.7543 6.98941   1
  -1   3  18 127.387 13.3741   1
   0   3  18 64.3119 6.80589   1
   1   3  18 4.61598 3.35036   1
   2   3  18 97.5549 13.2584   1
   3   3  18 32.3880 8.23614   1
   4   3  18 4.73910 6.31323   1
   5   3  18 -1.2440 5.73498   1
  -4   4  18 29.2536 9.17198   1
   3   6  20 32.0508 9.02665  -2
  -3   4  18 32.0508 9.02665   1
  -2   4  18 66.7684 10.4657   1
  -1   4  18 19.5959 4.39824   1
   0   4  18 208.774 13.4526   1
   1   4  18 159.156 11.7750   1
   2   4  18 105.611 13.7768   1
   3   4  18 29.6995 8.21204   1
   4   4  18 23.5213 7.43394   1
   5   4  18 0.92663 6.07919   1
  -4   5  18 16.6094 8.68811   1
   3   7  20 0.56918 8.59466  -2
  -3   5  18 0.56918 8.59466   1
  -2   5  18 28.2590 5.31538   1
  -1   5  18 26.3845 4.98471   1
   0   5  18 16.8664 5.61998   1
   1   5  18 81.9027 10.9242   1
   2   5  18 83.5721 8.32096   1
   3   5  18 133.724 11.8343   1
   4   5  18 46.6689 9.25615   1
   5   5  18 86.1300 12.6113   1
  -3   6  18 43.7223 9.58470   1
  -2   6  18 -2.9789 4.00132   1
  -1   6  18 14.9460 4.43970   1
   0   6  18 46.9057 8.32354   1
   1   6  18 -8.1818 4.17019   1
   2   6  18 12.8884 4.40990   1
   3   6  18 16.7350 4.34683   1
   4   6  18 7.72601 6.33828   1
  -3   7  18 3.58928 5.38229   1
  -2   7  18 31.0933 6.01171   1
  -1   7  18 23.5287 6.73701   1
   0   7  18 36.0156 7.53774   1
   1   7  18 2.29149 4.96878   1
   2   7  18 33.5758 7.43506   1
   3   7  18 -5.2932 3.19123   1
   4   7  18 23.5714 5.00440   1
  -2   8  18 10.9001 7.05248   1
  -1   8  18 70.5338 10.9015   1
   0   8  18 3.53152 5.51155   1
   1   8  18 109.294 13.4036   1
   2   8  18 5.32189 5.21826   1
   3   8  18 4.08411 3.83774   1
   4   8  18 22.3179 6.68022   1
   5   8  18 1.65721 5.44208   1
  -1   9  18 31.3160 7.99183   1
   0   9  18 45.0873 8.83361   1
   1   9  18 3.46119 5.57422   1
   2   9  18 70.3533 10.4789   1
   3   9  18 9.90780 5.18276   1
   4   9  18 31.1230 7.47874   1
  -5   4  16 16.0132 10.1996  -2
   5   9  18 16.0132 10.1996   1
   0  10  18 3.61951 5.75691   1
   1  10  18 121.718 14.3284   1
   2  10  18 -0.3393 5.32655   1
   3  10  18 47.0581 8.31126   1
   4  10  18 0.61526 4.97435   1
   2  11  18 22.7498 7.14496   1
   3  11  18 35.0785 7.99103   1
  -1  -7  19 23.3378 3.63179   1
   0  -7  19 0.22701 3.72147   1
  -3  -6  19 57.9011 6.52795   1
   2  -5  19 0.93694 7.19525  -2
  -2  -6  19 0.93694 7.19525   1
  -1  -6  19 16.6510 3.47133   1
   0  -6  19 1.34495 2.62550   1
   1  -6  19 13.5011 4.31043   1
   3  -3  20 16.8775 6.46261  -2
  -3  -5  19 16.8775 6.46261   1
  -2  -5  19 2.13181 2.80425   1
  -1  -5  19 12.8550 3.16438   1
   0  -5  19 7.39095 2.76651   1
   1  -5  19 0.96635 3.28058   1
   2  -5  19 2.04465 3.72888   1
  -4  -4  19 39.7812 5.70747   1
   3  -2  20 11.6315 5.72081  -2
  -3  -4  19 11.6315 5.72081   1
  -2  -4  19 9.53519 2.97263   1
  -1  -4  19 3.60458 2.68159   1
   0  -4  19 0.02337 2.24147   1
   1  -4  19 -3.3945 3.18576   1
   2  -4  19 -2.5714 3.07475   1
   3  -4  19 0.81680 3.26026   1
  -4  -3  19 23.5075 7.72516   1
   3  -1  20 54.6920 12.0149  -2
  -3  -3  19 54.6920 12.0149   1
  -2  -3  19 35.8155 4.35684   1
  -1  -3  19 0.82889 2.51085   1
   0  -3  19 -0.5824 2.16079   1
   1  -3  19 -2.0914 3.13752   1
   2  -3  19 15.6959 3.62262   1
   3  -3  19 0.53046 3.21565   1
   4  -3  19 45.0594 7.30912   1
  -4  -2  19 12.3880 6.73285   1
   3   0  20 133.088 17.0587  -2
  -3  -2  19 133.088 17.0587   1
  -2  -2  19 23.1289 5.31279   1
  -1  -2  19 74.1302 7.70463   1
   0  -2  19 59.5274 6.85726   1
   1  -2  19 35.2800 5.02692   1
   2  -2  19 6.93803 3.42896   1
   3  -2  19 38.3471 5.20972   1
  -4  -6  17 40.7398 11.7787  -2
   4  -2  19 40.7398 11.7787   1
   4   2  21 16.6551 7.94087  -2
  -4  -1  19 16.6551 7.94087   1
  -3  -1  19 1.01681 4.16804   1
  -2  -1  19 72.6822 7.73398   1
  -1  -1  19 51.0709 6.39025   1
   0  -1  19 19.3325 4.33995   1
   1  -1  19 67.6224 7.07214   1
   2  -1  19 62.8310 6.72382   1
   3  -1  19 3.24673 3.48867   1
  -4  -5  17 4.39344 10.9193  -2
   4  -1  19 4.39344 10.9193   1
   5  -1  19 44.3564 10.5484   1
   4   3  21 7.06880 7.05613  -2
  -4   0  19 7.06880 7.05613   1
  -3   0  19 5.91589 4.95980   1
   2   1  20 16.1848 9.98583  -2
  -2   0  19 16.1848 9.98583   1
  -1   0  19 -0.6289 3.72264   1
   0   0  19 22.8771 4.65423   1
   1   0  19 12.2478 3.89839   1
   2   0  19 7.28291 3.56929   1
   3   0  19 77.0420 12.2612   1
  -4  -4  17 71.8755 14.1768  -2
   4   0  19 71.8755 14.1768   1
   5   0  19 75.2817 12.8457   1
   4   4  21 13.2130 7.92497  -2
  -4   1  19 13.2130 7.92497   1
  -3   1  19 44.5329 9.02801   1
   2   2  20 11.0938 7.90258  -2
  -2   1  19 11.0938 7.90258   1
  -1   1  19 7.85243 4.09326   1
   0   1  19 3.41226 3.52116   1
   1   1  19 8.20164 3.61125   1
   2   1  19 45.1040 9.61174   1
   3   1  19 16.9512 7.47113   1
   4   1  19 20.6613 7.83448   1
   5   1  19 12.3330 7.63842   1
   4   5  21 85.6091 12.4107  -2
  -4   2  19 85.6091 12.4107   1
  -3   2  19 1.42517 6.33290   1
  -2   2  19 117.084 13.8232   1
  -1   2  19 0.56431 3.78888   1
   0   2  19 37.5494 5.45018   1
   1   2  19 5.69503 3.52571   1
   2   2  19 14.5059 7.13615   1
   3   2  19 4.94312 6.53457   1
   4   2  19 7.56707 6.23978   1
   5   2  19 12.0957 7.11791   1
   4   6  21 80.8532 12.1607  -2
  -4   3  19 80.8532 12.1607   1
   3   5  21 99.3582 13.1144  -2
  -3   3  19 99.3582 13.1144   1
  -2   3  19 11.0951 6.45901   1
  -1   3  19 48.5943 8.18223   1
   0   3  19 11.4178 4.15751   1
   1   3  19 46.5227 9.54909   1
   2   3  19 -5.7213 5.25618   1
   3   3  19 29.2856 8.59082   1
   4   3  19 14.7269 7.06252   1
   5   3  19 20.4739 7.81070   1
  -4   4  19 9.65434 7.65543   1
   3   6  21 19.6543 9.10851  -2
  -3   4  19 19.6543 9.10851   1
  -2   4  19 40.4069 8.64617   1
  -1   4  19 4.91204 5.75592   1
   0   4  19 195.361 18.2269   1
   1   4  19 -2.0362 6.34610   1
   2   4  19 103.054 14.1509   1
   3   4  19 2.24756 6.38281   1
   4   4  19 69.3450 11.6379   1
   5   4  19 -0.9937 6.63476   1
   3   7  21 -10.783 8.50821  -2
  -3   5  19 -10.783 8.50821   1
  -2   5  19 11.1244 6.48022   1
  -1   5  19 -2.9629 3.70562   1
   0   5  19 97.5362 12.2207   1
   1   5  19 65.1138 7.71098   1
   2   5  19 100.225 10.8715   1
   3   5  19 126.223 15.2455   1
   4   5  19 -0.8504 5.88145   1
   5   5  19 128.345 16.5704   1
   3   8  21 33.3472 11.1687  -2
  -3   6  19 33.3472 11.1687   1
  -2   6  19 0.63350 4.39760   1
  -1   6  19 5.77977 5.74750   1
   0   6  19 38.2852 7.84509   1
   1   6  19 -2.6870 4.79733   1
   2   6  19 25.9161 5.31497   1
   3   6  19 4.07950 3.80111   1
   4   6  19 4.21911 6.55529   1
  -2   7  19 5.54554 6.39741   1
  -1   7  19 11.2005 6.38616   1
   0   7  19 27.2893 7.20154   1
   1   7  19 -1.7885 4.93527   1
   2   7  19 -2.6234 4.66664   1
   3   7  19 0.46238 3.58588   1
   4   7  19 12.3584 4.52889   1
  -1   8  19 31.4223 8.41770   1
   0   8  19 34.9411 7.95365   1
   1   8  19 15.1992 6.37784   1
   2   8  19 66.4637 10.5656   1
   3   8  19 -1.2600 3.60608   1
   4   8  19 6.97441 5.32157   1
  -1   9  19 74.5957 11.6503   1
   0   9  19 35.2428 8.58433   1
   1   9  19 45.0198 8.91017   1
   2   9  19 39.7958 8.62157   1
   3   9  19 51.7821 6.84461   1
   4   9  19 9.31429 5.92979   1
   1  10  19 19.0482 7.13805   1
   2  10  19 7.66720 6.11008   1
   3  10  19 12.7360 6.21807   1
  -1  -6  20 20.4478 3.69529   1
   0  -6  20 -2.5368 3.66604   1
  -3  -5  20 0.49320 5.77756   1
  -2  -5  20 0.04891 2.91117   1
  -1  -5  20 6.09303 2.99377   1
   0  -5  20 14.2353 3.25949   1
   1  -5  20 13.6874 4.39691   1
   2  -5  20 -8.1566 5.70298   1
   3  -2  21 115.238 14.3970  -2
  -3  -4  20 115.238 14.3970   1
  -2  -4  20 -0.0574 2.89150   1
  -1  -4  20 5.26157 2.82185   1
   0  -4  20 17.6800 3.38422   1
   1  -4  20 -1.9673 3.34470   1
   2  -4  20 -2.9428 3.24635   1
   3  -1  21 16.5007 9.51315  -2
  -3  -3  20 16.5007 9.51315   1
  -2  -3  20 57.6146 7.27168   1
  -1  -3  20 0.67300 3.75909   1
   0  -3  20 18.1808 4.69833   1
   1  -3  20 0.41879 3.60269   1
   2  -3  20 47.6540 5.94649   1
   3  -3  20 -2.4032 3.16237   1
  -4  -2  20 10.4635 7.10272   1
   3   0  21 134.747 17.6145  -2
  -3  -2  20 134.747 17.6145   1
  -2  -2  20 -5.4252 4.02063   1
  -1  -2  20 58.5525 7.13564   1
   0  -2  20 6.17411 4.01995   1
   1  -2  20 51.6129 6.18982   1
   2  -2  20 2.54743 3.28988   1
   3  -2  20 6.60094 3.73673   1
  -4  -6  18 -2.7500 10.7286  -2
   4  -2  20 -2.7500 10.7286   1
   4   2  22 -1.0257 6.87657  -2
  -4  -1  20 -1.0257 6.87657   1
  -3  -1  20 17.3255 5.31321   1
  -2  -1  20 21.1093 5.17395   1
  -1  -1  20 70.4382 7.68800   1
   0  -1  20 274.659 17.5564   1
   1  -1  20 1.94895 3.58556   1
   2  -1  20 37.6170 5.40033   1
   3  -1  20 8.21336 6.88327   1
   4  -1  20 3.07778 6.46334   1
   4   3  22 14.8656 7.85266  -2
  -4   0  20 14.8656 7.85266   1
  -3   0  20 1.74449 4.84424   1
   2   1  21 19.5284 6.35377  -2
  -2   0  20 19.5284 6.35377   1
  -1   0  20 25.7056 5.31900   1
   0   0  20 47.0019 6.11073   1
   1   0  20 25.1399 4.65046   1
   2   0  20 23.7916 4.58495   1
   3   0  20 41.4830 9.98840   1
   4   0  20 -2.3957 6.10444   1
   4   4  22 14.1986 7.29168  -2
  -4   1  20 14.1986 7.29168   1
  -3   1  20 7.31083 6.48866   1
   2   2  21 -7.1300 7.05059  -2
  -2   1  20 -7.1300 7.05059   1
  -1   1  20 5.82288 4.42219   1
   0   1  20 -0.0863 3.46456   1
   1   1  20 8.13479 3.80662   1
   2   1  20 11.4962 7.27044   1
   3   1  20 4.64600 6.46449   1
   4   1  20 25.4682 8.46188   1
   5   1  20 8.08291 7.15356   1
   4   5  22 21.3914 8.45454  -2
  -4   2  20 21.3914 8.45454   1
  -3   2  20 43.5963 9.38525   1
   2   3  21 13.3147 8.55289  -2
  -2   2  20 13.3147 8.55289   1
  -1   2  20 84.9628 8.10113   1
   0   2  20 52.8583 6.45495   1
   1   2  20 10.3675 6.74372   1
   2   2  20 5.71157 6.38958   1
   3   2  20 5.50279 6.18312   1
   4   2  20 6.67103 6.96146   1
   5   2  20 17.0335 7.96773   1
  -3   3  20 12.7041 7.16717   1
  -2   3  20 101.253 13.0194   1
  -1   3  20 67.6354 9.72406   1
   0   3  20 41.6521 5.92990   1
   1   3  20 10.9531 6.50895   1
   2   3  20 6.89055 6.78445   1
   3   3  20 6.39182 6.84568   1
   4   3  20 3.62622 6.70986   1
   5   3  20 -7.7477 5.93416   1
   3   6  22 2.16639 8.35676  -2
  -3   4  20 2.16639 8.35676   1
  -2   4  20 12.0136 6.83822   1
  -1   4  20 53.9473 9.12679   1
   0   4  20 53.3760 11.4389   1
   1   4  20 66.1055 11.8944   1
   2   4  20 40.1920 9.24529   1
   3   4  20 23.7620 8.02706   1
   4   4  20 46.8702 10.3023   1
   5   4  20 17.0582 7.92723   1
   3   7  22 -11.043 8.26915  -2
  -3   5  20 -11.043 8.26915   1
  -2   5  20 28.3600 8.08870   1
   1   5  20 32.1670 8.99050   1
   2   5  20 127.862 16.7033   1
   3   5  20 50.5463 10.4875   1
   4   5  20 56.7156 10.9185   1
   5   5  20 32.3793 9.15510   1
  -2   6  20 14.9151 6.59950   1
  -1   6  20 25.0888 7.34841   1
   0   6  20 5.79523 5.85190   1
   1   6  20 20.8813 6.96734   1
   2   6  20 0.02756 4.09622   1
   3   6  20 30.6455 8.51202   1
   4   6  20 27.9130 8.68481   1
  -2   7  20 1.65389 6.31672   1
  -1   7  20 12.0617 6.63626   1
   0   7  20 1.01461 5.82104   1
   1   7  20 6.29071 5.69132   1
   2   7  20 37.6410 6.38645   1
   3   7  20 4.34299 4.19231   1
   4   7  20 -1.9244 6.25838   1
  -1   8  20 12.0634 6.81379   1
   0   8  20 55.2244 10.0533   1
   1   8  20 21.2266 7.14368   1
   2   8  20 12.3101 6.26792   1
   3   8  20 -1.8559 3.92187   1
   4   8  20 15.0893 6.21615   1
   0   9  20 6.62118 6.79366   1
   1   9  20 144.904 16.6161   1
   2   9  20 -3.2691 5.21107   1
   3   9  20 51.8311 7.24337   1
  -1  -5  21 31.9238 5.72579   1
   0  -5  21 2.78515 3.90820   1
  -2  -4  21 -5.5338 4.05428   1
  -1  -4  21 39.5126 5.95105   1
   0  -4  21 16.6238 4.82480   1
   1  -4  21 13.0036 4.33798   1
   3  -1  22 61.3037 8.06593  -2
  -3  -3  21 61.3037 8.06593   1
  -2  -3  21 27.8717 5.86727   1
  -1  -3  21 2.29545 4.00828   1
   0  -3  21 32.7478 5.58498   1
   1  -3  21 -1.5106 3.48589   1
   2  -3  21 -1.6239 3.48922   1
   3   0  22 1.77126 9.63899  -2
  -3  -2  21 1.77126 9.63899   1
  -2  -2  21 20.6298 5.38588   1
  -1  -2  21 41.7404 6.18087   1
   0  -2  21 18.8632 4.67432   1
   1  -2  21 27.7070 4.77085   1
   2  -2  21 25.1571 4.69744   1
   3  -2  21 62.5897 12.1702   1
  -3  -1  21 28.4267 6.11137   1
  -2  -1  21 3.67464 4.43634   1
  -1  -1  21 59.6692 7.26700   1
   0  -1  21 48.1101 6.39983   1
   1  -1  21 45.3081 5.92026   1
   2  -1  21 40.2194 5.59474   1
   3  -1  21 23.6897 8.58128   1
  -3   0  21 1.75858 4.64915   1
   2   1  22 6.69579 5.94656  -2
  -2   0  21 6.69579 5.94656   1
  -1   0  21 4.43020 4.28242   1
   0   0  21 82.3767 7.85645   1
   1   0  21 6.57185 3.73131   1
   2   0  21 38.4627 9.78857   1
   3   0  21 44.7129 10.5142   1
   4   0  21 52.3137 11.5479   1
  -3   1  21 -2.0639 4.95873   1
   2   2  22 -2.0147 7.34063  -2
  -2   1  21 -2.0147 7.34063   1
  -1   1  21 -1.1911 4.09547   1
   0   1  21 1.33518 3.87421   1
   1   1  21 2.42674 3.75866   1
   2   1  21 -2.5099 6.18329   1
   3   1  21 17.4573 8.02938   1
   4   1  21 6.98649 7.39048   1
  -3   2  21 71.0705 11.6270   1
   2   3  22 37.5195 9.67508  -2
  -2   2  21 37.5195 9.67508   1
  -1   2  21 -1.7233 4.30583   1
   0   2  21 7.49372 4.19815   1
   1   2  21 7.24429 6.91136   1
   2   2  21 -8.5574 5.93598   1
   3   2  21 5.95389 6.95493   1
   4   2  21 19.0488 8.06194   1
  -3   3  21 4.71891 6.87500   1
   2   4  22 8.57472 8.46950  -2
  -2   3  21 8.57472 8.46950   1
  -1   3  21 0.78417 4.41065   1
   0   3  21 67.3813 12.6688   1
   1   3  21 -2.1525 6.07369   1
   2   3  21 9.61112 7.02101   1
   3   3  21 5.13102 6.97702   1
   4   3  21 7.15948 7.11788   1
  -2   4  21 13.3628 7.22919   1
  -1   4  21 52.8720 9.05516   1
   0   4  21 1.13505 7.06764   1
   1   4  21 89.7232 13.9085   1
   2   4  21 0.40033 6.15412   1
   3   4  21 41.3183 9.61273   1
   4   4  21 -5.7314 6.19585   1
   5   4  21 8.51633 7.69308   1
  -2   5  21 18.6558 7.73150   1
   1   5  21 -2.2123 6.73637   1
   2   5  21 85.6446 13.6225   1
   3   5  21 -1.2029 6.37302   1
   4   5  21 58.1609 11.5710   1
   1   6  21 2.44380 7.37559   1
   2   6  21 24.9282 8.59713   1
   3   6  21 19.3860 7.71501   1
   4   6  21 78.4665 12.6481   1
  -1   7  21 10.4218 6.64754   1
   0   7  21 -4.9060 5.71457   1
   1   7  21 19.0899 7.19864   1
   2   7  21 25.5647 6.06162   1
   3   7  21 -5.8733 6.09851   1
   4   7  21 -3.2706 6.45127   1
   0   8  21 26.7762 8.38973   1
   1   8  21 6.99657 6.91869   1
   2   8  21 5.63791 4.99672   1
   3   8  21 0.77112 3.98182   1
  -1  -3  22 80.1496 8.61081   1
   0  -3  22 5.81179 4.28470   1
   1  -3  22 15.0660 4.75092   1
  -2  -2  22 33.5679 6.54411   1
  -1  -2  22 3.04499 4.23830   1
   0  -2  22 85.5104 8.63317   1
   1  -2  22 5.97349 3.98516   1
   2  -2  22 7.02679 4.22141   1
  -2  -1  22 9.69752 5.23503   1
   1  -1  22 136.496 19.0120  -2
  -1  -1  22 136.496 19.0120   1
   0  -1  22 -2.0680 4.06556   1
   1  -1  22 42.1849 6.03251   1
   2  -1  22 -0.1045 6.07615   1
   3  -1  22 47.5528 11.1606   1
   2   1  23 6.06166 6.41942  -2
  -2   0  22 6.06166 6.41942   1
  -1   0  22 28.4072 5.67728   1
   0   0  22 31.2888 5.45308   1
   1   0  22 1.00702 3.64573   1
   2   0  22 38.7719 10.0707   1
   3   0  22 -5.6304 6.67843   1
   2   2  23 26.5593 7.16345  -2
  -2   1  22 26.5593 7.16345   1
  -1   1  22 8.89514 4.71805   1
   0   1  22 13.3458 4.77789   1
   1   1  22 -6.2053 5.99006   1
   2   1  22 -1.1434 6.44342   1
   3   1  22 0.52580 6.92375   1
   2   3  23 7.61179 8.44800  -2
  -2   2  22 7.61179 8.44800   1
  -1   2  22 29.2230 5.69642   1
   0   2  22 -0.2409 3.97321   1
   1   2  22 -1.8366 6.28895   1
   2   2  22 0.89045 6.18915   1
   3   2  22 -2.3581 6.66204   1
   4   2  22 7.75887 7.81076   1
   2   4  23 12.1350 8.66165  -2
  -2   3  22 12.1350 8.66165   1
  -1   3  22 34.1121 6.21318   1
   0   3  22 50.4656 11.1338   1
   1   3  22 4.29923 6.43655   1
   2   3  22 16.4352 8.45304   1
   3   3  22 6.86850 7.04584   1
   4   3  22 4.57869 7.56094   1
   2   5  23 47.5982 11.3661  -2
  -2   4  22 47.5982 11.3661   1
   0   4  22 46.2528 11.4589   1
   1   4  22 54.8111 11.0448   1
   2   4  22 8.16673 7.58898   1
   3   4  22 -1.5166 6.28806   1
   4   4  22 -6.7903 6.44895   1
   0   5  22 -0.0262 7.50875   1
   1   5  22 46.3971 10.5475   1
   2   5  22 41.7151 9.89489   1
   3   5  22 27.0181 9.03301   1
   4   5  22 45.1520 10.8247   1
   1   6  22 8.70829 8.24742   1
   2   6  22 30.6991 9.10473   1
   3   6  22 9.11874 7.32501   1
   2   7  22 2.90491 7.39906   1
   3   7  22 8.06415 7.09174   1
   0  -2  23 15.8339 5.12033   1
   1  -1  23 48.6338 12.7753  -2
  -1  -1  23 48.6338 12.7753   1
   0  -1  23 12.5183 5.10351   1
   1  -1  23 44.2458 6.36191   1
  -1   0  23 5.07257 4.88718   1
   0   0  23 40.1115 6.28002   1
   1   0  23 43.2480 10.6677   1
   2   0  23 86.5920 14.5044   1
  -1   1  23 -5.2465 4.28523   1
   0   1  23 20.8385 5.36042   1
   1   1  23 11.0456 7.83402   1
   2   1  23 19.0500 8.77802   1
  -1   2  23 -2.5512 4.54765   1
   0   2  23 9.08068 7.56964   1
   1   2  23 23.4831 8.45469   1
   2   2  23 -3.2027 6.83688   1
   3   2  23 -3.6380 6.75820   1
  -1   3  23 43.0328 11.4899   1
   0   3  23 25.8261 8.94144   1
   1   3  23 24.5077 8.88128   1
   2   3  23 6.81051 8.04457   1
   3   3  23 3.72188 7.88188   1
  -1   4  23 -3.9071 7.83343   1
   0   4  23 53.3111 12.0190   1
   1   4  23 -1.3128 6.47968   1
   2   4  23 13.8214 8.74280   1
   3   4  23 -1.3781 6.83858   1
   0   5  23 7.57527 8.73951   1
   1   5  23 77.3183 13.5904   1
   2   5  23 8.68412 7.33283   1
   3   5  23 32.0742 9.77274   1
   1   6  23 -3.2335 7.55183   1
   2   6  23 20.1585 8.27677   1
   1   2  24 0.36133 7.79455   1
   1   3  24 6.08434 7.70499   1
   0   0   0    0.00    0.00   0
;
_shelx_hkl_checksum                27203
_olex2_submission_special_instructions  'No special instructions were received'
loop_
  _twin_individual_id
  _twin_individual_mass_fraction_refined
 1 0.546(3)
 2 0.454(3)
